# Supplementary material for: catena-Poly[[bis­(2-meth­oxy­aniline-κN)cadmium]-di-μ-thio­cyanato-κ2 N:S;κ2 S:N]
Source: Acta Crystallogr Sect E Struct Rep Online. 2013 Apr 27;69(Pt 5):m292–3. doi: 10.1107/S1600536813010738 (PMC3647823; doi:10.1107/S1600536813010738)
Supplement: Supplementary file 1 [file e-69-0m292-sup1.cif]

##############################################################################
#                                                                            #
# This CIF contains the data in a paper accepted for publication in          #
# Acta Crystallographica Section E. It conforms to the requirements of       #
# Notes for Authors for Acta Crystallographica Section E, and has been       #
# peer reviewed under the auspices of the IUCr Commission on Journals.       #
#                                                                            #
# Full details of the Crystallographic Information File format               #
# are given in the paper "The Crystallographic Information File (CIF):       #
# a New Standard Archive File for Crystallography" by S. R. Hall, F. H.      #
# Allen and I. D. Brown [Acta Cryst. (1991), A47, 655-685].                  #
#                                                                            #
# The current version of the core CIF dictionary is obtainable from          #
# ftp://ftp.iucr.org/pub/cif_core.dic.                                       #
#                                                                            #
# Software is freely available for graphical display of the structure(s)     #
# in this CIF. For information consult the CIF software page                 #
# http://www.iucr.org/resources/cif/software.                                #
#                                                                            #
# This file may be used for bona fide research purposes within the           #
# scientific community so long as proper attribution is given to the journal # 
# article from which it was obtained.                                        #
#                                                                            #
##############################################################################
data_I
_audit_creation_method     SHELXL-97
_chemical_name_systematic
;\
<i>catena</i>-Poly[[bis(2-methoxyaniline-\k<i>N</i>)cadmium]-di-\m-\
thiocyanato-\k^2^<i>N</i>:<i>S</i>;\k^2^<i>S</i>:<i>N</i>]
;
_chemical_name_common     ?
_chemical_formula_moiety     'C16 H18 Cd N4 O2 S2'
_chemical_formula_sum     'C16 H18 Cd N4 O2 S2'
_chemical_formula_iupac     '[Cd (N C S)2 (C7 H9 N O)2]'
_chemical_formula_weight     474.89
_chemical_melting_point     ?
_symmetry_cell_setting     orthorhombic
_symmetry_space_group_name_H-M     'P b c a'
_symmetry_space_group_name_Hall     '-P 2ac 2ab'
loop_
    _symmetry_equiv_pos_as_xyz
    'x, y, z'
    '-x+1/2, -y, z+1/2'
    'x+1/2, -y+1/2, -z'
    '-x, y+1/2, -z+1/2'
    '-x, -y, -z'
    'x-1/2, y, -z-1/2'
    '-x-1/2, y-1/2, z'
    'x, -y-1/2, z-1/2'
_cell_length_a     6.6860(2)
_cell_length_b     23.3658(7)
_cell_length_c     24.3281(8)
_cell_angle_alpha     90.00
_cell_angle_beta     90.00
_cell_angle_gamma     90.00
_cell_volume     3800.6(2)
_cell_formula_units_Z     8
_cell_measurement_reflns_used     5155
_cell_measurement_theta_min     3.06
_cell_measurement_theta_max     27.43
_cell_measurement_temperature     150(2)
_exptl_crystal_description     prism
_exptl_crystal_colour     colourless
_exptl_crystal_size_max     0.33
_exptl_crystal_size_mid     0.18
_exptl_crystal_size_min     0.11
_exptl_crystal_density_diffrn     1.660
_exptl_crystal_density_meas     1.593
_exptl_crystal_density_method     'flotation'
_exptl_crystal_F_000     1904
_exptl_absorpt_coefficient_mu     1.386
_exptl_absorpt_correction_type     multi-scan
_exptl_absorpt_process_details
;
(SADABS; Bruker, 2011)
;
_exptl_absorpt_correction_T_min     0.741
_exptl_absorpt_correction_T_max     0.859
_exptl_special_details     ?
_diffrn_ambient_temperature     150(2)
_diffrn_radiation_type     MoK\a
_diffrn_radiation_wavelength     0.71073
_diffrn_radiation_source     'fine-focus sealed tube'
_diffrn_radiation_monochromator     graphite
_diffrn_measurement_device_type     'Bruker APEXII'
_diffrn_measurement_method     'CCD rotation images, thin slices'
_diffrn_detector_area_resol_mean     ?
_diffrn_reflns_number     16897
_diffrn_reflns_av_R_equivalents     0.0313
_diffrn_reflns_av_sigmaI/netI     0.0313
_diffrn_reflns_theta_min     3.06
_diffrn_reflns_theta_max     27.48
_diffrn_reflns_theta_full     25.00
_diffrn_measured_fraction_theta_max     0.967
_diffrn_measured_fraction_theta_full     0.995
_diffrn_reflns_limit_h_min     -8
_diffrn_reflns_limit_h_max     8
_diffrn_reflns_limit_k_min     -29
_diffrn_reflns_limit_k_max     30
_diffrn_reflns_limit_l_min     -31
_diffrn_reflns_limit_l_max     20
_diffrn_standards_number     2
_diffrn_standards_interval_count     ?
_diffrn_standards_interval_time     120
_diffrn_standards_decay_%     ?
_refine_special_details
;
Refinement of <i>F</i>^2^ against ALL reflections. The weighted <i>R</i>-factor
<i>wR</i> and goodness of fit <i>S</i> are based on <i>F</i>^2^, conventional
<i>R</i>-factors <i>R</i> are based on <i>F</i>, with <i>F</i> set to zero for
negative <i>F</i>^2^. The threshold expression of <i>F</i>^2^ >
\s(<i>F</i>^2^) is used only for calculating <i>R</i>-factors(gt) <i>etc</i>.
and is not relevant to the choice of reflections for refinement.
<i>R</i>-factors based on <i>F</i>^2^ are statistically about twice as large
as those based on <i>F</i>, and <i>R</i>- factors based on ALL data will be
even larger.
;
_reflns_number_total     4210
_reflns_number_gt     3262
_reflns_threshold_expression     I>2sigma(I)
_refine_ls_structure_factor_coef     Fsqd
_refine_ls_matrix_type     full
_refine_ls_R_factor_all     0.0379
_refine_ls_R_factor_gt     0.0253
_refine_ls_wR_factor_gt     0.0504
_refine_ls_wR_factor_ref     0.0550
_refine_ls_goodness_of_fit_ref     1.023
_refine_ls_restrained_S_all     1.023
_refine_ls_number_reflns     4210
_refine_ls_number_parameters     228
_refine_ls_number_restraints     0
_refine_ls_hydrogen_treatment     constr
_refine_ls_weighting_scheme     calc
_refine_ls_weighting_details
         'calc w=1/[\s^2^(Fo^2^)+(0.0184P)^2^+1.4548P] where P=(Fo^2^+2Fc^2^)/3'
_atom_sites_solution_hydrogens     geom
_atom_sites_solution_primary     direct
_atom_sites_solution_secondary     difmap
_refine_ls_shift/su_max     0.004
_refine_ls_shift/su_mean     0.000
_refine_diff_density_max     0.354
_refine_diff_density_min     -0.380
_refine_ls_extinction_method     none
_refine_ls_extinction_coef     ?
loop_
    _atom_type_symbol
    _atom_type_description
    _atom_type_scat_dispersion_real
    _atom_type_scat_dispersion_imag
    _atom_type_scat_source
    'C' 'C' 0.0033 0.0016
                         'International Tables Vol C Tables 4.2.6.8 and 6.1.1.4'
    'H' 'H' 0.0000 0.0000
                         'International Tables Vol C Tables 4.2.6.8 and 6.1.1.4'
    'N' 'N' 0.0061 0.0033
                         'International Tables Vol C Tables 4.2.6.8 and 6.1.1.4'
    'O' 'O' 0.0106 0.0060
                         'International Tables Vol C Tables 4.2.6.8 and 6.1.1.4'
    'S' 'S' 0.1246 0.1234
                         'International Tables Vol C Tables 4.2.6.8 and 6.1.1.4'
    'Cd' 'Cd' -0.8075 1.2024
                         'International Tables Vol C Tables 4.2.6.8 and 6.1.1.4'
_computing_data_collection     'APEX2 (Bruker, 2011)'
_computing_cell_refinement     'SAINT (Bruker, 2011)'
_computing_data_reduction     'SAINT (Bruker, 2011)'
_computing_structure_solution     'SHELXS97 (Sheldrick, 2008)'
_computing_structure_refinement     'SHELXL97 (Sheldrick, 2008)'
_computing_molecular_graphics
;
DIAMOND (Brandenburg & Berndt, 2001) and Mercury (Macrae <i>et al.</i>,
2008)
;
_computing_publication_material
;
WinGX (Farrugia, 2012) and publCIF (Westrip, 2010)
;
loop_
    _atom_site_type_symbol
    _atom_site_label
    _atom_site_fract_x
    _atom_site_fract_y
    _atom_site_fract_z
    _atom_site_U_iso_or_equiv
    _atom_site_adp_type
    _atom_site_calc_flag
    _atom_site_refinement_flags
    _atom_site_occupancy
    _atom_site_symmetry_multiplicity
    _atom_site_disorder_assembly
    _atom_site_disorder_group
    Cd Cd1 0.99993(2) 0.126200(7) 0.508711(7) 0.02024(6) Uani d . 1 1 . .
    S S1 0.68873(8) -0.06757(2) 0.53717(3) 0.03279(16) Uani d . 1 1 . .
    C C1 0.7845(3) -0.00256(9) 0.53832(8) 0.0191(5) Uani d . 1 1 . .
    N N1 0.8515(3) 0.04293(8) 0.54015(8) 0.0253(4) Uani d . 1 1 . .
    S S2 1.17331(8) 0.32408(2) 0.44237(3) 0.02739(14) Uani d . 1 1 . .
    N N2 1.1259(3) 0.21155(8) 0.48030(8) 0.0266(4) Uani d . 1 1 . .
    C C2 1.1461(3) 0.25807(9) 0.46565(9) 0.0193(5) Uani d . 1 1 . .
    N N11 1.1959(2) 0.13518(7) 0.58919(7) 0.0213(4) Uani d . 1 1 . .
    H H11A 1.3247 0.1440 0.5789 0.026 Uiso calc R 1 1 . .
    H H11B 1.1478 0.1657 0.6092 0.026 Uiso calc R 1 1 . .
    C C12 1.2028(3) 0.08631(9) 0.62450(9) 0.0220(5) Uani d . 1 1 . .
    C C13 1.3485(3) 0.04507(10) 0.61900(10) 0.0312(6) Uani d . 1 1 . .
    H H13 1.4520 0.0498 0.5926 0.037 Uiso calc R 1 1 . .
    C C14 1.3446(4) -0.00363(11) 0.65207(11) 0.0412(7) Uani d . 1 1 . .
    H H14 1.4466 -0.0317 0.6488 0.049 Uiso calc R 1 1 . .
    C C15 1.1926(5) -0.01091(11) 0.68948(11) 0.0441(7) Uani d . 1 1 . .
    H H15 1.1889 -0.0445 0.7115 0.053 Uiso calc R 1 1 . .
    C C16 1.0444(4) 0.03030(12) 0.69545(9) 0.0362(6) Uani d . 1 1 . .
    H H16 0.9394 0.0249 0.7213 0.043 Uiso calc R 1 1 . .
    C C17 1.0510(3) 0.07931(10) 0.66349(9) 0.0258(5) Uani d . 1 1 . .
    O O18 0.9195(2) 0.12405(7) 0.66597(7) 0.0344(4) Uani d . 1 1 . .
    C C19 0.7522(4) 0.11868(13) 0.70215(11) 0.0478(8) Uani d . 1 1 . .
    H H19A 0.6797 0.0833 0.6938 0.072 Uiso calc R 1 1 . .
    H H19B 0.6628 0.1515 0.6972 0.072 Uiso calc R 1 1 . .
    H H19C 0.7994 0.1176 0.7403 0.072 Uiso calc R 1 1 . .
    N N21 0.8084(3) 0.10925(8) 0.42829(7) 0.0240(4) Uani d . 1 1 . .
    H H21A 0.8731 0.0813 0.4085 0.029 Uiso calc R 1 1 . .
    H H21B 0.6879 0.0941 0.4393 0.029 Uiso calc R 1 1 . .
    C C22 0.7653(3) 0.15518(10) 0.39121(9) 0.0230(5) Uani d . 1 1 . .
    C C23 0.5968(3) 0.18854(10) 0.39643(9) 0.0281(5) Uani d . 1 1 . .
    H H23 0.5026 0.1805 0.4246 0.034 Uiso calc R 1 1 . .
    C C24 0.5637(4) 0.23401(11) 0.36050(10) 0.0344(6) Uani d . 1 1 . .
    H H24 0.4466 0.2568 0.3640 0.041 Uiso calc R 1 1 . .
    C C25 0.7010(4) 0.24592(11) 0.31981(10) 0.0380(6) Uani d . 1 1 . .
    H H25 0.6786 0.2771 0.2955 0.046 Uiso calc R 1 1 . .
    C C26 0.8727(4) 0.21251(11) 0.31418(9) 0.0346(6) Uani d . 1 1 . .
    H H26 0.9674 0.2209 0.2862 0.042 Uiso calc R 1 1 . .
    C C27 0.9044(3) 0.16704(10) 0.34953(9) 0.0269(5) Uani d . 1 1 . .
    O O28 1.0642(2) 0.13068(7) 0.34823(7) 0.0348(4) Uani d . 1 1 . .
    C C29 1.1988(4) 0.13507(13) 0.30289(10) 0.0446(7) Uani d . 1 1 . .
    H H29A 1.1241 0.1312 0.2684 0.067 Uiso calc R 1 1 . .
    H H29B 1.2992 0.1046 0.3053 0.067 Uiso calc R 1 1 . .
    H H29C 1.2655 0.1724 0.3038 0.067 Uiso calc R 1 1 . .
loop_
    _atom_site_aniso_label
    _atom_site_aniso_U_11
    _atom_site_aniso_U_22
    _atom_site_aniso_U_33
    _atom_site_aniso_U_12
    _atom_site_aniso_U_13
    _atom_site_aniso_U_23
    Cd1 0.02022(9) 0.01308(9) 0.02743(10) -0.00211(6) 0.00012(7) 0.00258(7)
    S1 0.0237(3) 0.0153(3) 0.0594(4) -0.0043(2) 0.0168(3) -0.0044(3)
    C1 0.0164(9) 0.0193(12) 0.0217(11) 0.0047(9) 0.0036(9) 0.0024(10)
    N1 0.0238(9) 0.0161(10) 0.0361(11) 0.0001(8) 0.0062(9) 0.0016(9)
    S2 0.0211(3) 0.0175(3) 0.0435(3) -0.0045(2) -0.0093(3) 0.0096(3)
    N2 0.0265(10) 0.0169(10) 0.0364(11) -0.0047(8) 0.0035(9) 0.0010(9)
    C2 0.0143(9) 0.0202(12) 0.0235(11) -0.0014(9) -0.0001(9) -0.0028(10)
    N11 0.0192(8) 0.0177(10) 0.0272(10) -0.0018(8) 0.0048(8) -0.0019(8)
    C12 0.0241(10) 0.0196(11) 0.0224(11) -0.0026(9) -0.0044(9) -0.0025(10)
    C13 0.0339(12) 0.0283(13) 0.0314(13) 0.0025(11) -0.0080(11) -0.0051(12)
    C14 0.0588(17) 0.0254(14) 0.0392(15) 0.0107(13) -0.0238(14) -0.0068(13)
    C15 0.077(2) 0.0220(14) 0.0334(15) -0.0083(14) -0.0267(15) 0.0048(12)
    C16 0.0501(15) 0.0380(16) 0.0205(12) -0.0184(13) -0.0058(11) 0.0031(12)
    C17 0.0309(11) 0.0254(13) 0.0211(11) -0.0053(10) -0.0024(10) -0.0010(11)
    O18 0.0304(8) 0.0399(11) 0.0330(9) 0.0006(8) 0.0131(8) 0.0038(8)
    C19 0.0336(14) 0.070(2) 0.0400(16) -0.0100(14) 0.0149(12) -0.0017(16)
    N21 0.0248(9) 0.0219(10) 0.0253(10) -0.0043(8) 0.0037(8) -0.0030(9)
    C22 0.0289(11) 0.0201(12) 0.0201(11) -0.0065(10) -0.0032(9) -0.0052(10)
    C23 0.0294(12) 0.0292(13) 0.0259(12) -0.0053(11) -0.0023(10) -0.0073(11)
    C24 0.0422(13) 0.0243(13) 0.0366(14) 0.0016(12) -0.0112(12) -0.0102(12)
    C25 0.0625(17) 0.0245(14) 0.0270(13) -0.0068(13) -0.0123(13) 0.0007(12)
    C26 0.0503(15) 0.0342(15) 0.0194(12) -0.0115(13) 0.0036(11) -0.0036(12)
    C27 0.0312(12) 0.0263(13) 0.0231(12) -0.0055(11) -0.0005(10) -0.0060(11)
    O28 0.0319(8) 0.0434(11) 0.0290(9) 0.0008(8) 0.0089(7) -0.0014(8)
    C29 0.0358(14) 0.066(2) 0.0321(14) -0.0049(14) 0.0089(12) -0.0082(14)
_geom_special_details
;
All e.s.d.'s (except the e.s.d. in the dihedral angle between two l.s. planes)
are estimated using the full covariance matrix. The cell e.s.d.'s are taken
into account individually in the estimation of e.s.d.'s in distances, angles
and torsion angles; correlations between e.s.d.'s in cell parameters are only
used when they are defined by crystal symmetry. An approximate (isotropic)
treatment of cell e.s.d.'s is used for estimating e.s.d.'s involving l.s.
planes.
;
loop_
    _geom_bond_atom_site_label_1
    _geom_bond_atom_site_label_2
    _geom_bond_site_symmetry_2
    _geom_bond_distance
    _geom_bond_publ_flag
    Cd1 N2 . 2.2724(19) yes
    Cd1 N1 . 2.3142(18) yes
    Cd1 N11 . 2.3653(17) yes
    Cd1 N21 . 2.3718(17) yes
    Cd1 S1 5_756 2.7306(6) yes
    Cd1 S2 3_456 2.7449(6) yes
    S1 C1 . 1.649(2) ?
    S1 Cd1 5_756 2.7306(6) ?
    C1 N1 . 1.154(3) ?
    S2 C2 . 1.653(2) ?
    S2 Cd1 3_556 2.7449(5) ?
    N2 C2 . 1.152(3) ?
    N11 C12 . 1.430(3) ?
    N11 H11A . 0.9200 ?
    N11 H11B . 0.9200 ?
    C12 C13 . 1.377(3) ?
    C12 C17 . 1.399(3) ?
    C13 C14 . 1.394(3) ?
    C13 H13 . 0.9500 ?
    C14 C15 . 1.375(4) ?
    C14 H14 . 0.9500 ?
    C15 C16 . 1.389(4) ?
    C15 H15 . 0.9500 ?
    C16 C17 . 1.385(3) ?
    C16 H16 . 0.9500 ?
    C17 O18 . 1.367(3) ?
    O18 C19 . 1.429(3) ?
    C19 H19A . 0.9800 ?
    C19 H19B . 0.9800 ?
    C19 H19C . 0.9800 ?
    N21 C22 . 1.431(3) ?
    N21 H21A . 0.9200 ?
    N21 H21B . 0.9200 ?
    C22 C23 . 1.376(3) ?
    C22 C27 . 1.403(3) ?
    C23 C24 . 1.394(3) ?
    C23 H23 . 0.9500 ?
    C24 C25 . 1.379(3) ?
    C24 H24 . 0.9500 ?
    C25 C26 . 1.395(3) ?
    C25 H25 . 0.9500 ?
    C26 C27 . 1.383(3) ?
    C26 H26 . 0.9500 ?
    C27 O28 . 1.365(3) ?
    O28 C29 . 1.427(3) ?
    C29 H29A . 0.9800 ?
    C29 H29B . 0.9800 ?
    C29 H29C . 0.9800 ?
loop_
    _geom_angle_atom_site_label_1
    _geom_angle_atom_site_label_2
    _geom_angle_atom_site_label_3
    _geom_angle_site_symmetry_1
    _geom_angle_site_symmetry_3
    _geom_angle
    _geom_angle_publ_flag
    N2 Cd1 N1 . . 175.76(6) ?
    N2 Cd1 N11 . . 88.20(6) ?
    N1 Cd1 N11 . . 92.22(6) ?
    N2 Cd1 N21 . . 95.50(7) ?
    N1 Cd1 N21 . . 84.29(6) ?
    N11 Cd1 N21 . . 175.44(6) ?
    N2 Cd1 S1 . 5_756 91.92(5) ?
    N1 Cd1 S1 . 5_756 92.31(4) ?
    N11 Cd1 S1 . 5_756 87.74(4) ?
    N21 Cd1 S1 . 5_756 89.47(5) ?
    N2 Cd1 S2 . 3_456 93.16(5) ?
    N1 Cd1 S2 . 3_456 82.60(4) ?
    N11 Cd1 S2 . 3_456 92.54(4) ?
    N21 Cd1 S2 . 3_456 89.92(5) ?
    S1 Cd1 S2 5_756 3_456 174.914(18) ?
    C1 S1 Cd1 . 5_756 99.97(7) ?
    N1 C1 S1 . . 178.8(2) ?
    C1 N1 Cd1 . . 158.10(18) ?
    C2 S2 Cd1 . 3_556 109.52(7) ?
    C2 N2 Cd1 . . 164.95(17) ?
    N2 C2 S2 . . 178.0(2) ?
    C12 N11 Cd1 . . 116.38(13) ?
    C12 N11 H11A . . 108.2 ?
    Cd1 N11 H11A . . 108.2 ?
    C12 N11 H11B . . 108.2 ?
    Cd1 N11 H11B . . 108.2 ?
    H11A N11 H11B . . 107.3 ?
    C13 C12 C17 . . 119.8(2) ?
    C13 C12 N11 . . 121.6(2) ?
    C17 C12 N11 . . 118.52(19) ?
    C12 C13 C14 . . 120.1(2) ?
    C12 C13 H13 . . 119.9 ?
    C14 C13 H13 . . 119.9 ?
    C15 C14 C13 . . 119.8(2) ?
    C15 C14 H14 . . 120.1 ?
    C13 C14 H14 . . 120.1 ?
    C14 C15 C16 . . 120.7(2) ?
    C14 C15 H15 . . 119.6 ?
    C16 C15 H15 . . 119.6 ?
    C17 C16 C15 . . 119.4(2) ?
    C17 C16 H16 . . 120.3 ?
    C15 C16 H16 . . 120.3 ?
    O18 C17 C16 . . 125.9(2) ?
    O18 C17 C12 . . 114.0(2) ?
    C16 C17 C12 . . 120.0(2) ?
    C17 O18 C19 . . 117.6(2) ?
    O18 C19 H19A . . 109.5 ?
    O18 C19 H19B . . 109.5 ?
    H19A C19 H19B . . 109.5 ?
    O18 C19 H19C . . 109.5 ?
    H19A C19 H19C . . 109.5 ?
    H19B C19 H19C . . 109.5 ?
    C22 N21 Cd1 . . 120.21(13) ?
    C22 N21 H21A . . 107.3 ?
    Cd1 N21 H21A . . 107.3 ?
    C22 N21 H21B . . 107.3 ?
    Cd1 N21 H21B . . 107.3 ?
    H21A N21 H21B . . 106.9 ?
    C23 C22 C27 . . 119.8(2) ?
    C23 C22 N21 . . 122.1(2) ?
    C27 C22 N21 . . 118.0(2) ?
    C22 C23 C24 . . 120.3(2) ?
    C22 C23 H23 . . 119.9 ?
    C24 C23 H23 . . 119.9 ?
    C25 C24 C23 . . 119.9(2) ?
    C25 C24 H24 . . 120.0 ?
    C23 C24 H24 . . 120.0 ?
    C24 C25 C26 . . 120.4(2) ?
    C24 C25 H25 . . 119.8 ?
    C26 C25 H25 . . 119.8 ?
    C27 C26 C25 . . 119.7(2) ?
    C27 C26 H26 . . 120.2 ?
    C25 C26 H26 . . 120.2 ?
    O28 C27 C26 . . 125.7(2) ?
    O28 C27 C22 . . 114.4(2) ?
    C26 C27 C22 . . 120.0(2) ?
    C27 O28 C29 . . 117.82(19) ?
    O28 C29 H29A . . 109.5 ?
    O28 C29 H29B . . 109.5 ?
    H29A C29 H29B . . 109.5 ?
    O28 C29 H29C . . 109.5 ?
    H29A C29 H29C . . 109.5 ?
    H29B C29 H29C . . 109.5 ?
loop_
    _geom_torsion_atom_site_label_1
    _geom_torsion_atom_site_label_2
    _geom_torsion_atom_site_label_3
    _geom_torsion_atom_site_label_4
    _geom_torsion_site_symmetry_1
    _geom_torsion_site_symmetry_2
    _geom_torsion_site_symmetry_3
    _geom_torsion_site_symmetry_4
    _geom_torsion
    _geom_torsion_publ_flag
    N11 Cd1 N1 C1 . . . . -141.7(4) ?
    N21 Cd1 N1 C1 . . . . 35.3(4) ?
    S1 Cd1 N1 C1 5_756 . . . -53.9(4) ?
    S2 Cd1 N1 C1 3_456 . . . 126.0(4) ?
    N11 Cd1 N2 C2 . . . . -122.1(7) ?
    N21 Cd1 N2 C2 . . . . 60.6(7) ?
    S1 Cd1 N2 C2 5_756 . . . 150.2(7) ?
    S2 Cd1 N2 C2 3_456 . . . -29.6(7) ?
    N2 Cd1 N11 C12 . . . . -171.56(15) ?
    N1 Cd1 N11 C12 . . . . 12.66(14) ?
    S1 Cd1 N11 C12 5_756 . . . -79.56(14) ?
    S2 Cd1 N11 C12 3_456 . . . 95.35(14) ?
    Cd1 N11 C12 C13 . . . . 91.3(2) ?
    Cd1 N11 C12 C17 . . . . -85.4(2) ?
    C17 C12 C13 C14 . . . . 0.2(3) ?
    N11 C12 C13 C14 . . . . -176.4(2) ?
    C12 C13 C14 C15 . . . . 1.3(4) ?
    C13 C14 C15 C16 . . . . -1.2(4) ?
    C14 C15 C16 C17 . . . . -0.3(4) ?
    C15 C16 C17 O18 . . . . -178.0(2) ?
    C15 C16 C17 C12 . . . . 1.7(3) ?
    C13 C12 C17 O18 . . . . 178.09(19) ?
    N11 C12 C17 O18 . . . . -5.2(3) ?
    C13 C12 C17 C16 . . . . -1.7(3) ?
    N11 C12 C17 C16 . . . . 175.03(19) ?
    C16 C17 O18 C19 . . . . -4.3(3) ?
    C12 C17 O18 C19 . . . . 176.0(2) ?
    N2 Cd1 N21 C22 . . . . -16.79(16) ?
    N1 Cd1 N21 C22 . . . . 158.96(16) ?
    S1 Cd1 N21 C22 5_756 . . . -108.66(15) ?
    S2 Cd1 N21 C22 3_456 . . . 76.39(15) ?
    Cd1 N21 C22 C23 . . . . -90.3(2) ?
    Cd1 N21 C22 C27 . . . . 87.6(2) ?
    C27 C22 C23 C24 . . . . 0.0(3) ?
    N21 C22 C23 C24 . . . . 177.95(19) ?
    C22 C23 C24 C25 . . . . -0.5(3) ?
    C23 C24 C25 C26 . . . . 0.4(4) ?
    C24 C25 C26 C27 . . . . 0.3(4) ?
    C25 C26 C27 O28 . . . . 179.3(2) ?
    C25 C26 C27 C22 . . . . -0.8(3) ?
    C23 C22 C27 O28 . . . . -179.42(19) ?
    N21 C22 C27 O28 . . . . 2.6(3) ?
    C23 C22 C27 C26 . . . . 0.6(3) ?
    N21 C22 C27 C26 . . . . -177.39(19) ?
    C26 C27 O28 C29 . . . . -8.1(3) ?
    C22 C27 O28 C29 . . . . 172.00(19) ?
loop_
    _geom_hbond_atom_site_label_D
    _geom_hbond_atom_site_label_H
    _geom_hbond_atom_site_label_A
    _geom_hbond_site_symmetry_A
    _geom_hbond_distance_DH
    _geom_hbond_distance_HA
    _geom_hbond_distance_DA
    _geom_hbond_angle_DHA
    _geom_hbond_publ_flag
    N11 H11A S2 3_556 0.92 2.50 3.4182(17) 174.3 y
    N21 H21B S1 5_656 0.92 2.66 3.5637(18) 169.4 y
    N11 H11B O18 . 0.92 2.28 2.641(2) 103.0 ?
    N21 H21A O28 . 0.92 2.26 2.640(2) 104.1 ?
_iucr_refine_instructions_details
;
TITL Cd(C7H9NO)2(SCN)2 at 150K  in P b c a
CELL  0.71073   6.6860  23.3658  24.3281   90.000   90.000   90.000
ZERR     8.00   0.0002   0.0007   0.0008    0.000    0.000    0.000
LATT   1
SYMM  1/2 - X, - Y, 1/2 + Z
SYMM  1/2 + X, 1/2 - Y, - Z
SYMM  - X, 1/2 + Y, 1/2 - Z
SFAC  C   H   N   O   S   CD
UNIT   128.00 144.00  32.00  16.00  16.00   8.00
MERG   2
FMAP   2
PLAN   20
ACTA    50.00
BOND   $H
CONF
Bond $H
 EQIV    $1  x+1/2, -y+1/2, -z+1
Htab   n11  S2_$1
EQIV  $2_  -x+1, -y, -z+1
HTAB N21 S1_$2
Htab N11 o18
htab n21 O28
EQIV  $3_  2-x,-y, 1-z
Rtab Cd  Cd1 Cd1_$3
EQIV    $4  x+1/2, -y+1/2, -z+1
Rtab Cd Cd1 Cd1_$4
EQIV    $5  1.5-x,y-0.5,z
Rtab Cd Cd1 Cd1_$5
LIST   4
WPDB  -2
L.S.   40
MPLA 6  c22 c23 c24 c25 c26 c27 o28 c29
MPLA 6 c12 c13 c14 c15 c16 c17 o18 c19
MPLA 4 O28 c27 c26 c22
MPLA 4 O18 c17 c16 c12
TEMP  -123.00
WGHT    0.018400    1.454800
FVAR       0.24776
CD1   6    0.999930    0.126200    0.508711    11.00000    0.02022    0.01308 =
         0.02743    0.00258    0.00012   -0.00211
S1    5    0.688731   -0.067569    0.537173    11.00000    0.02371    0.01529 =
         0.05936   -0.00436    0.01675   -0.00434
C1    1    0.784498   -0.002557    0.538318    11.00000    0.01644    0.01928 =
         0.02170    0.00243    0.00361    0.00468
N1    3    0.851454    0.042934    0.540148    11.00000    0.02380    0.01612 =
         0.03613    0.00159    0.00621    0.00011
S2    5    1.173315    0.324080    0.442373    11.00000    0.02112    0.01751 =
         0.04354    0.00963   -0.00934   -0.00451
N2    3    1.125868    0.211553    0.480303    11.00000    0.02654    0.01692 =
         0.03641    0.00095    0.00349   -0.00468
C2    1    1.146050    0.258074    0.465653    11.00000    0.01426    0.02017 =
         0.02352   -0.00279   -0.00009   -0.00141
N11   3    1.195914    0.135184    0.589194    11.00000    0.01921    0.01768 =
         0.02715   -0.00187    0.00477   -0.00179
AFIX  23
H11A  2    1.324674    0.143977    0.578871    11.00000   -1.20000
H11B  2    1.147844    0.165662    0.609161    11.00000   -1.20000
AFIX   0
C12   1    1.202799    0.086314    0.624504    11.00000    0.02407    0.01963 =
         0.02239   -0.00248   -0.00440   -0.00260
C13   1    1.348543    0.045066    0.618995    11.00000    0.03394    0.02832 =
         0.03143   -0.00514   -0.00803    0.00247
AFIX  43
H13   2    1.451958    0.049810    0.592607    11.00000   -1.20000
AFIX   0
C14   1    1.344594   -0.003635    0.652071    11.00000    0.05885    0.02540 =
         0.03924   -0.00676   -0.02384    0.01071
AFIX  43
H14   2    1.446643   -0.031716    0.648771    11.00000   -1.20000
AFIX   0
C15   1    1.192617   -0.010910    0.689477    11.00000    0.07684    0.02197 =
         0.03342    0.00477   -0.02669   -0.00829
AFIX  43
H15   2    1.188886   -0.044481    0.711481    11.00000   -1.20000
AFIX   0
C16   1    1.044398    0.030303    0.695453    11.00000    0.05011    0.03799 =
         0.02052    0.00314   -0.00581   -0.01844
AFIX  43
H16   2    0.939420    0.024910    0.721254    11.00000   -1.20000
AFIX   0
C17   1    1.050970    0.079306    0.663486    11.00000    0.03095    0.02543 =
         0.02108   -0.00102   -0.00242   -0.00535
O18   4    0.919466    0.124049    0.665966    11.00000    0.03037    0.03986 =
         0.03296    0.00378    0.01311    0.00059
C19   1    0.752218    0.118676    0.702151    11.00000    0.03359    0.06968 =
         0.04002   -0.00175    0.01494   -0.00998
AFIX 137
H19A  2    0.679743    0.083274    0.693793    11.00000   -1.50000
H19B  2    0.662760    0.151499    0.697209    11.00000   -1.50000
H19C  2    0.799428    0.117569    0.740272    11.00000   -1.50000
AFIX   0
N21   3    0.808353    0.109246    0.428290    11.00000    0.02478    0.02192 =
         0.02526   -0.00297    0.00374   -0.00430
AFIX  23
H21A  2    0.873055    0.081283    0.408477    11.00000   -1.20000
H21B  2    0.687897    0.094058    0.439307    11.00000   -1.20000
AFIX   0
C22   1    0.765311    0.155183    0.391209    11.00000    0.02891    0.02007 =
         0.02012   -0.00519   -0.00320   -0.00646
C23   1    0.596767    0.188538    0.396429    11.00000    0.02935    0.02917 =
         0.02589   -0.00730   -0.00228   -0.00532
AFIX  43
H23   2    0.502594    0.180536    0.424641    11.00000   -1.20000
AFIX   0
C24   1    0.563662    0.234007    0.360497    11.00000    0.04219    0.02431 =
         0.03664   -0.01020   -0.01116    0.00159
AFIX  43
H24   2    0.446612    0.256761    0.364032    11.00000   -1.20000
AFIX   0
C25   1    0.701030    0.245925    0.319810    11.00000    0.06248    0.02446 =
         0.02700    0.00069   -0.01233   -0.00684
AFIX  43
H25   2    0.678640    0.277068    0.295473    11.00000   -1.20000
AFIX   0
C26   1    0.872695    0.212511    0.314178    11.00000    0.05034    0.03423 =
         0.01936   -0.00358    0.00356   -0.01152
AFIX  43
H26   2    0.967375    0.220940    0.286209    11.00000   -1.20000
AFIX   0
C27   1    0.904353    0.167037    0.349532    11.00000    0.03119    0.02634 =
         0.02312   -0.00602   -0.00054   -0.00550
O28   4    1.064164    0.130685    0.348231    11.00000    0.03186    0.04344 =
         0.02898   -0.00143    0.00892    0.00081
C29   1    1.198758    0.135066    0.302887    11.00000    0.03582    0.06572 =
         0.03213   -0.00821    0.00889   -0.00492
AFIX 137
H29A  2    1.124078    0.131192    0.268425    11.00000   -1.50000
H29B  2    1.299157    0.104613    0.305308    11.00000   -1.50000
H29C  2    1.265453    0.172403    0.303794    11.00000   -1.50000
HKLF 4
REM  Cd(C7H9NO)2(SCN)2 at 150K  in P b c a
REM R1 =  0.0253 for   3262 Fo > 4sig(Fo)  and  0.0379 for all   4210 data
REM    228 parameters refined using      0 restraints
END
WGHT      0.0184      1.4540
 REM Highest difference peak   0.35,  deepest hole  -0.38,  1-sigma level   0.07
Q1    1   0.9660  0.1481  0.5435  11.00000  0.05    0.35
Q2    1   1.0430  0.1137  0.4708  11.00000  0.05    0.33
Q3    1   1.2007  0.1090  0.6100  11.00000  0.05    0.32
Q4    1   0.8333  0.1796  0.3821  11.00000  0.05    0.31
Q5    1   1.1006  0.0795  0.6316  11.00000  0.05    0.30
Q6    1   1.3033  0.0032  0.6787  11.00000  0.05    0.29
Q7    1   0.7407 -0.0674  0.5706  11.00000  0.05    0.29
Q8    1   1.1157  0.1375  0.3817  11.00000  0.05    0.28
Q9    1   0.9378  0.1405  0.4758  11.00000  0.05    0.28
Q10   1   0.8049 -0.0766  0.5379  11.00000  0.05    0.27
Q11   1   0.9491  0.1222  0.4710  11.00000  0.05    0.26
Q12   1   1.2231  0.1452  0.5457  11.00000  0.05    0.26
Q13   1   1.2199  0.0510  0.6084  11.00000  0.05    0.26
Q14   1   0.8833  0.1320  0.5266  11.00000  0.05    0.25
Q15   1   1.2868  0.3398  0.4580  11.00000  0.05    0.25
Q16   1   0.9749  0.1466  0.3395  11.00000  0.05    0.25
Q17   1   1.1359  0.1321  0.3300  11.00000  0.05    0.25
Q18   1   0.7683  0.1362  0.4029  11.00000  0.05    0.25
Q19   1   1.1668  0.1496  0.6023  11.00000  0.05    0.24
Q20   1   1.0602  0.1111  0.5489  11.00000  0.05    0.24
;
data_global
_journal_date_recd_electronic     2013-04-13
_journal_date_accepted     2013-04-19
_journal_name_full     'Acta Crystallographica, Section E'
_journal_year     2013
_journal_volume     69
_journal_issue      5
_journal_page_first     m292
_journal_page_last     m293
_journal_paper_category     QM
_journal_paper_doi     10.1107/S1600536813010738
_journal_coeditor_code     RZ5058
_publ_contact_author_name     'Slaheddine Kamoun '
_publ_contact_author_address
;
Laboratoire de Genie des Materiaux et Environnement,
Ecole Nationale d'Ingenieurs de Sfax,
B.P 1173, SFAX,Tunisia
;
_publ_contact_author_email     'slah.kamoun@gmail.com'
_publ_contact_author_fax     ' 00 216 74669330'
_publ_contact_author_phone       21697898960
_publ_section_title
;\
<i>catena</i>-Poly[[bis(2-methoxyaniline-\k<i>N</i>)cadmium]-di-\m-thiocyanato-\
\k^2^<i>N</i>:<i>S</i>;\k^2^<i>S</i>:<i>N</i>]
;
loop_
    _publ_author_name
    _publ_author_address
    'Chemli, Rakia'
;
Laboratoire de G\'enie des Mat\'eriaux et Environnement,
\'Ecole Nationale d'Ing\'enieurs de Sfax,
BP 1173,
Sfax,
Tunisia
;
    ' Kamoun, Slaheddine'
;
Laboratoire de G\'enie des Mat\'eriaux et Environnement,
\'Ecole Nationale d'Ing\'enieurs de Sfax,
BP 1173,
Sfax,
Tunisia
;
    'Roisnel, Thierry '
;
Centre de Diffractom\'etrie X, UMR 6226 CNRS Unit\'ee Sciences
Chimiques de Rennes, Universit\'e de Rennes I
263 Avenue du G\'en\'eral Leclerc,
35042 Rennes, France
;
