# Supplementary material for: catena-Poly[[bis­(2-meth­oxy­aniline-κN)cadmium]-di-μ-thio­cyanato-κ2 N:S;κ2 S:N]
Source: Acta Crystallogr Sect E Struct Rep Online. 2013 Apr 27;69(Pt 5):m292–3. doi: 10.1107/S1600536813010738 (PMC3647823; doi:10.1107/S1600536813010738)
Supplement: Supplementary file 2 [file e-69-0m292-Isup2.hkl]

# 
# h,k,l, Fc-squared, Fo-squared, sigma(Fo-squared) and status flag 
# 
data_I
_shelx_title ' Cd(C7H9NO)2(SCN)2 at 150K  in P b c a' 
_shelx_refln_list_code          4 
_shelx_F_calc_maximum      395.41 
_exptl_crystal_F_000      1904.00 
_reflns_d_resolution_high  0.7702 
 
loop_ 
 _symmetry_equiv_pos_as_xyz 
 'x, y, z' 
 '-x+1/2, -y, z+1/2' 
 'x+1/2, -y+1/2, -z' 
 '-x, y+1/2, -z+1/2' 
 '-x, -y, -z' 
 'x-1/2, y, -z-1/2' 
 '-x-1/2, y-1/2, z' 
 'x, -y-1/2, z-1/2' 
 
_cell_length_a     6.6860 
_cell_length_b    23.3658 
_cell_length_c    24.3281 
_cell_angle_alpha  90.000 
_cell_angle_beta   90.000 
_cell_angle_gamma  90.000 
 
_shelx_F_squared_multiplier     1.000 
 
loop_ 
 _refln_index_h 
 _refln_index_k 
 _refln_index_l 
 _refln_F_squared_calc 
 _refln_F_squared_meas 
 _refln_F_squared_sigma 
 _refln_observed_status 
   2   0   0     1523.80     1377.92    179.27 o 
   4   0   0    23495.35    23632.54    451.04 o 
   6   0   0    43058.79    43139.64   1249.22 o 
   2   1   0    19478.32    20074.89    223.31 o 
   4   1   0     1362.49     1377.85     56.99 o 
   6   1   0      181.84      164.19     32.84 o 
   8   1   0      476.85      350.23    111.10 o 
   2   2   0     4391.94     4553.17     76.91 o 
   4   2   0     2393.23     2640.76     63.22 o 
   6   2   0      212.57      244.12     28.91 o 
   8   2   0      402.35      356.10    108.98 o 
   2   3   0    32647.20    34039.77    362.39 o 
   4   3   0     9617.22     9376.84    164.01 o 
   6   3   0       42.67       49.61     19.50 o 
   8   3   0       73.76      -18.57     76.07 o 
   2   4   0    61368.60    61361.30    865.36 o 
   4   4   0    72394.65    73362.52    789.25 o 
   6   4   0    15276.15    15383.08    201.76 o 
   8   4   0     3815.98     3979.80    281.98 o 
   2   5   0     9373.00     9177.52    155.73 o 
   4   5   0    17519.08    17636.50    228.88 o 
   6   5   0      381.35      364.74     38.11 o 
   8   5   0      411.19      406.27    124.29 o 
   0   6   0     2652.78     2760.31    121.52 o 
   2   6   0       37.90       34.18     17.43 o 
   4   6   0       69.86      156.89     31.11 o 
   6   6   0        2.99       25.47     24.13 o 
   8   6   0      163.49       58.16     96.60 o 
   2   7   0      713.17     1061.98    103.03 o 
   4   7   0       63.42       57.25     39.99 o 
   6   7   0       57.67      103.46     37.00 o 
   8   7   0        3.00       42.03     91.55 o 
   0   8   0   134185.12   133133.02   2154.98 o 
   2   8   0    73330.88    72542.58    993.04 o 
   4   8   0    64536.93    64681.63    941.61 o 
   6   8   0     5863.73     6164.69    244.64 o 
   8   8   0    11617.46    11490.93    543.76 o 
   2   9   0        0.00       38.40     17.12 o 
   4   9   0      508.35      535.72     55.26 o 
   6   9   0      761.29      760.56     49.53 o 
   8   9   0       46.01      -99.53     99.53 o 
   0  10   0     5560.94     5821.78    156.59 o 
   2  10   0      240.95      240.42     31.77 o 
   4  10   0       96.83      117.85     32.71 o 
   6  10   0      942.69      981.30    117.21 o 
   8  10   0        0.11      -67.60     95.46 o 
   2  11   0       71.60      178.23     56.28 o 
   4  11   0       10.15       31.70     15.27 o 
   6  11   0      326.64      429.14     79.88 o 
   8  11   0      240.58      174.63    115.66 o 
   0  12   0    49577.13    51009.36   1270.13 o 
   2  12   0   101230.31   104953.92   1748.97 o 
   4  12   0    25073.05    24288.94    402.23 o 
   6  12   0     8774.00     9290.31    422.24 o 
   2  13   0     7670.27     7985.94    207.43 o 
   4  13   0     5025.32     5168.73    147.99 o 
   6  13   0      285.87      274.38     72.82 o 
   0  14   0     1578.98     1875.46    131.79 o 
   2  14   0        1.49      164.26    147.91 o 
   4  14   0     1944.46     1935.02     78.79 o 
   6  14   0       63.54      108.44     59.41 o 
   2  15   0        0.63       34.37     43.33 o 
   4  15   0      736.36      708.85     81.65 o 
   6  15   0       50.64       85.57     81.78 o 
   0  16   0   108402.09   108039.16   2585.54 o 
   2  16   0    18475.59    17931.97    619.83 o 
   4  16   0    23205.18    22724.91    404.98 o 
   6  16   0    18729.96    17676.57    505.55 o 
   2  17   0     2553.88     2633.76    237.67 o 
   4  17   0        5.45       19.26     31.01 o 
   6  17   0       26.65       65.07     68.64 o 
   0  18   0       22.42      316.02     73.63 o 
   2  18   0     3955.85     3872.77    254.61 o 
   4  18   0     1945.40     1872.15     94.56 o 
   6  18   0       24.48       57.62     59.74 o 
   2  19   0      471.26      530.89    114.68 o 
   4  19   0      349.44      419.81     54.79 o 
   6  19   0      682.89      826.45    128.37 o 
   2  20   0    28469.85    27454.26    891.22 o 
   4  20   0    17276.65    16924.37    432.82 o 
   6  20   0    11757.79    11875.51    425.07 o 
   2  21   0     4049.12     4046.41    198.70 o 
   4  21   0     2953.39     3040.15    382.32 o 
   2  22   0     1020.27     1256.44    132.21 o 
   4  22   0       32.46      109.27     61.57 o 
   2  23   0      415.46      358.81     75.46 o 
   4  23   0      354.42      354.59     87.02 o 
   2  24   0    18669.21    18543.53    435.86 o 
   4  24   0     8055.92     8117.31    339.97 o 
   2  25   0     1458.99     1402.15    112.72 o 
   4  25   0     6958.38     7339.98    326.36 o 
   0  26   0     1775.04     1871.23    222.03 o 
   2  26   0      108.49      122.92     48.23 o 
   2  27   0      401.37      633.53     97.75 o 
   0  28   0     2293.78     2364.81    264.22 o 
   2  28   0    24183.06    24120.77    614.03 o 
   2  29   0       78.90      238.00     99.37 o 
   0  30   0     2072.29     1973.53    263.25 o 
   2   1   1        7.27        6.70      5.61 o 
   3   1   1    49041.39    47931.72    347.20 o 
   4   1   1     1767.39     1723.66     34.90 o 
   5   1   1    10745.17    10846.21    115.94 o 
   6   1   1      837.88      816.68     34.44 o 
   7   1   1     4137.22     4042.61     85.62 o 
   8   1   1        0.02      -49.20     73.30 o 
   1   2   1      711.63      671.06     22.04 o 
   2   2   1       77.14       20.64      7.98 o 
   3   2   1      426.55      410.06     17.72 o 
   4   2   1      398.10      424.58     20.47 o 
   5   2   1      280.52      289.50     20.58 o 
   6   2   1      368.44      368.68     22.62 o 
   7   2   1      217.34      188.48     26.67 o 
   8   2   1        6.69       27.40     55.95 o 
   1   3   1    74769.34    76796.01    883.10 o 
   2   3   1      447.58      455.15     16.01 o 
   3   3   1    43227.64    42782.17    329.40 o 
   4   3   1     4533.50     4778.93     70.81 o 
   5   3   1    11739.86    11811.17    118.80 o 
   6   3   1      238.99      263.97     20.04 o 
   7   3   1     4998.18     4937.43     83.95 o 
   8   3   1       70.61       65.52     60.79 o 
   0   4   1    28046.20    28930.46    488.57 o 
   1   4   1    36813.92    39845.38    504.37 o 
   2   4   1     4706.67     4833.91     64.19 o 
   3   4   1      348.77      314.63     16.72 o 
   4   4   1       68.31       88.18     17.28 o 
   5   4   1      289.21      280.91     20.90 o 
   6   4   1     1251.63     1208.81     39.47 o 
   7   4   1     2905.08     2835.17     70.79 o 
   8   4   1      175.43      126.65     66.80 o 
   1   5   1    85848.11    87497.10   1435.12 o 
   2   5   1      603.88      568.63     31.00 o 
   3   5   1    24974.55    24050.00    239.14 o 
   4   5   1      503.56      546.12     22.26 o 
   5   5   1    17143.82    17100.15    186.04 o 
   6   5   1       93.23       83.41     16.90 o 
   7   5   1     5902.05     5878.74    108.43 o 
   8   5   1       11.82       -2.02     75.42 o 
   0   6   1     2285.47     2346.43     67.03 o 
   1   6   1       64.19       34.68     14.63 o 
   2   6   1       82.03       73.22     11.97 o 
   3   6   1      492.94      529.38     28.52 o 
   4   6   1       28.24       31.69     10.07 o 
   5   6   1       32.18       89.08     18.89 o 
   6   6   1      179.41      169.38     21.77 o 
   7   6   1       17.05       11.07     25.93 o 
   8   6   1      160.42       -1.67     64.54 o 
   1   7   1    82122.27    83638.97    790.30 o 
   2   7   1     4189.28     4290.46     62.10 o 
   3   7   1    15848.42    15737.13    191.99 o 
   4   7   1       48.58       76.08     17.29 o 
   5   7   1    35783.40    35853.80    370.69 o 
   6   7   1      226.64      269.83     25.26 o 
   7   7   1     1470.51     1480.18     74.83 o 
   8   7   1        0.00      -43.95     57.29 o 
   0   8   1      414.73      318.24     40.79 o 
   1   8   1     4964.61     5861.23     93.74 o 
   2   8   1      649.35      738.32     43.28 o 
   3   8   1       18.83       15.33      8.88 o 
   4   8   1      794.22      757.62     33.09 o 
   5   8   1      398.05      402.95     29.74 o 
   6   8   1      635.09      540.99     34.06 o 
   7   8   1      108.83      172.73     33.95 o 
   8   8   1        8.65       23.11     75.45 o 
   1   9   1    74952.48    76846.62    811.93 o 
   2   9   1     2684.88     2618.05    111.81 o 
   3   9   1      885.26      871.38     28.34 o 
   4   9   1      271.87      285.33     22.72 o 
   5   9   1    32394.08    32768.77    539.94 o 
   6   9   1      374.36      404.60     41.37 o 
   7   9   1     3128.73     3108.58    101.13 o 
   8   9   1       48.41       62.42     79.87 o 
   0  10   1      105.60      143.70     35.90 o 
   1  10   1       12.92       40.23     16.97 o 
   2  10   1      441.15      470.63     35.14 o 
   3  10   1      519.94      488.37     24.54 o 
   4  10   1      146.96      166.46     18.99 o 
   5  10   1      294.28      297.06     47.42 o 
   6  10   1      252.43      245.97     30.12 o 
   7  10   1       26.51       36.44     29.69 o 
   8  10   1      377.73      260.77     95.29 o 
   1  11   1    67826.85    68942.16    829.25 o 
   2  11   1     5079.18     5335.19    130.00 o 
   3  11   1    11769.50    11832.48    134.45 o 
   4  11   1       12.77        5.15     22.71 o 
   5  11   1    16190.28    16477.96    511.33 o 
   6  11   1      381.43      405.25     56.41 o 
   7  11   1     8379.36     8726.82    312.89 o 
   8  11   1       11.99       46.50     73.61 o 
   0  12   1     1801.34     2025.54    131.48 o 
   1  12   1    15959.71    16693.01    248.65 o 
   2  12   1        4.40      -23.57     25.52 o 
   3  12   1      682.38      647.99     30.00 o 
   4  12   1      143.97      155.28     21.14 o 
   5  12   1     2035.97     1940.84    105.82 o 
   6  12   1        2.44       11.24     35.37 o 
   7  12   1     1839.95     1670.95    111.57 o 
   1  13   1    32273.91    32261.39    504.21 o 
   2  13   1     1856.79     2016.29     91.63 o 
   3  13   1     8629.04     8532.83    142.81 o 
   4  13   1       25.70       43.93     10.43 o 
   5  13   1    11546.20    11655.06    250.56 o 
   6  13   1        0.77      -31.13     31.13 o 
   7  13   1     5552.90     5798.43    184.76 o 
   0  14   1     1624.84     1622.74     72.86 o 
   1  14   1     2894.70     3345.76    133.76 o 
   2  14   1       91.51       89.18     24.81 o 
   3  14   1       16.23       16.81     15.50 o 
   4  14   1      149.79      184.47     15.98 o 
   5  14   1      380.83      367.94     56.41 o 
   6  14   1       35.70       42.10     37.74 o 
   7  14   1      296.08      228.27     58.70 o 
   1  15   1    36199.65    37215.43    581.22 o 
   2  15   1     1037.56     1096.79    110.88 o 
   3  15   1    22876.06    22701.14    350.40 o 
   4  15   1      223.19      201.57     20.11 o 
   5  15   1     9152.23     8546.43    216.37 o 
   6  15   1        2.31        6.57     36.65 o 
   7  15   1     6823.08     7012.67    212.34 o 
   0  16   1      644.82      623.77     70.81 o 
   1  16   1    18205.08    18810.64    343.54 o 
   2  16   1      945.43      937.13     62.14 o 
   3  16   1       81.96      115.56     28.70 o 
   4  16   1      259.21      248.98     26.75 o 
   5  16   1     1479.16     1360.15     96.98 o 
   6  16   1      394.77      395.73     66.64 o 
   7  16   1     1191.91     1171.64    103.90 o 
   1  17   1     3183.75     3088.83    144.34 o 
   2  17   1      291.09      318.35     41.02 o 
   3  17   1    36243.38    35426.78    619.25 o 
   4  17   1     1036.09      995.21     43.65 o 
   5  17   1     1947.73     1801.21    112.51 o 
   6  17   1      100.23       67.27     47.05 o 
   7  17   1     1697.02     1636.22    141.45 o 
   0  18   1        0.36       47.40     43.33 o 
   1  18   1        8.05       18.33     33.07 o 
   2  18   1       74.21       21.11     29.84 o 
   3  18   1     1318.23     1239.70     77.98 o 
   4  18   1       20.46       33.52     20.31 o 
   5  18   1      472.68      501.62     66.68 o 
   6  18   1        2.10      -20.49     36.23 o 
   1  19   1    13691.05    13535.73    701.45 o 
   2  19   1       21.40       26.66     35.61 o 
   3  19   1    32484.62    31624.78    482.07 o 
   4  19   1      594.99      540.31     66.39 o 
   5  19   1     6684.18     6248.42    196.41 o 
   6  19   1       49.62       29.70     45.03 o 
   0  20   1     2721.16     2615.51    190.59 o 
   1  20   1      738.14      857.26     94.68 o 
   2  20   1      658.68      571.32     71.86 o 
   3  20   1      338.15      367.64     45.33 o 
   4  20   1        2.41        4.55     27.27 o 
   5  20   1      431.25      414.19     64.38 o 
   6  20   1      395.40      436.51     77.05 o 
   1  21   1    12066.14    11798.15    282.99 o 
   2  21   1     1789.15     1711.33     97.16 o 
   3  21   1    14832.47    15340.13    268.80 o 
   4  21   1       18.25      -24.35     34.63 o 
   5  21   1       60.37       65.27     44.37 o 
   0  22   1     3753.72     3034.65    226.76 o 
   1  22   1        1.13       55.95     42.80 o 
   2  22   1       33.74      -16.29     28.83 o 
   3  22   1       46.81      130.42     33.83 o 
   4  22   1      318.18      261.64     60.45 o 
   5  22   1      400.66      410.02     71.76 o 
   1  23   1    22597.07    21647.80    633.01 o 
   2  23   1        4.16       64.50     31.33 o 
   3  23   1     7832.96     7590.09    180.91 o 
   4  23   1        1.77       -5.66     33.98 o 
   5  23   1     8025.50     8171.83    395.62 o 
   0  24   1      131.84      132.60     85.52 o 
   1  24   1      528.01      742.61     78.04 o 
   2  24   1      481.29      457.70     55.63 o 
   3  24   1       10.50        0.37     27.31 o 
   4  24   1       20.22      -27.89     46.14 o 
   1  25   1     8812.53     8861.18    275.31 o 
   2  25   1      458.36      373.06     55.56 o 
   3  25   1     1458.45     1568.59     83.69 o 
   4  25   1      368.01      365.64     73.87 o 
   0  26   1       38.51       49.52     75.59 o 
   1  26   1      507.89      475.75     69.31 o 
   2  26   1        4.45        0.59     32.56 o 
   3  26   1        4.87       15.80     35.13 o 
   1  27   1    11267.11    10962.23    258.92 o 
   2  27   1        5.81       34.61     32.45 o 
   3  27   1     7754.94     7767.54    475.18 o 
   0  28   1       12.24      -13.19     49.70 o 
   1  28   1      299.00      380.82     57.56 o 
   2  28   1       44.69       52.54     46.22 o 
   3  28   1      196.01       52.13    112.73 o 
   1  29   1     5711.28     5846.19    302.46 o 
   2  29   1      173.42      215.77     69.93 o 
   0  30   1       53.30       83.13     70.66 o 
   1  30   1      534.48      611.48    105.05 o 
   1   0   2    15064.69    14280.97    164.23 o 
   2   0   2    25323.88    24308.41    271.37 o 
   3   0   2      147.98       85.26     14.53 o 
   4   0   2    26300.93    26439.40    314.37 o 
   5   0   2      431.91      488.04     37.16 o 
   6   0   2    55392.59    54096.89    619.23 o 
   7   0   2      386.65      417.93     49.74 o 
   1   1   2     1129.06     1126.82     15.44 o 
   2   1   2     7683.55     8050.89     79.77 o 
   3   1   2     5936.71     6113.85     61.27 o 
   4   1   2       20.26       41.96     10.04 o 
   5   1   2       72.87       53.02     12.80 o 
   6   1   2     1497.75     1524.08     43.00 o 
   7   1   2      203.77      216.93     27.37 o 
   8   1   2      210.21      276.44    103.77 o 
   1   2   2      201.70      128.88     14.04 o 
   2   2   2     4316.81     4520.54     50.93 o 
   3   2   2        6.15       -6.49      6.49 o 
   4   2   2      566.29      629.66     22.22 o 
   5   2   2      809.71      840.13     29.99 o 
   6   2   2       46.19       65.76     18.08 o 
   7   2   2      593.12      606.73     37.81 o 
   8   2   2      173.18      122.07     65.11 o 
   1   3   2     2737.83     2882.42     32.48 o 
   2   3   2    28381.11    29559.79    242.55 o 
   3   3   2      315.85      343.61     17.46 o 
   4   3   2     4401.45     4427.04     60.81 o 
   5   3   2     1230.26     1205.12     34.22 o 
   6   3   2       85.44       65.28     17.88 o 
   7   3   2       46.24       22.73     19.46 o 
   8   3   2      272.68      310.23     89.35 o 
   1   4   2     3316.94     3535.83     46.53 o 
   2   4   2    83222.05    83763.55    736.40 o 
   3   4   2     7158.27     7831.46     90.67 o 
   4   4   2    52105.55    52489.11    408.90 o 
   5   4   2      322.97      290.43     21.76 o 
   6   4   2    29447.57    29220.23    278.16 o 
   7   4   2       16.45        4.95     18.69 o 
   8   4   2     5625.47     5486.71    365.63 o 
   1   5   2     6650.82     7027.30     87.14 o 
   2   5   2     8648.70     8906.21    114.88 o 
   3   5   2     2416.58     2421.81     40.64 o 
   4   5   2     3382.77     3229.35     51.93 o 
   5   5   2      694.87      722.02     34.35 o 
   6   5   2      989.75      971.47     39.35 o 
   7   5   2     1362.42     1240.91     55.76 o 
   8   5   2       61.18      103.91     68.33 o 
   0   6   2       30.59      -18.83     18.83 o 
   1   6   2       39.85       -9.50      9.50 o 
   2   6   2      221.34      222.89     16.32 o 
   3   6   2       72.04       91.15     18.89 o 
   4   6   2      761.62      806.17     26.01 o 
   5   6   2        0.76      -11.57     16.65 o 
   6   6   2        0.31       17.68     22.83 o 
   7   6   2     1168.41     1171.47     59.69 o 
   8   6   2       43.61       26.53     66.10 o 
   1   7   2     4395.00     4460.15     85.33 o 
   2   7   2      524.43      526.14     25.67 o 
   3   7   2     1284.93     1565.23     47.66 o 
   4   7   2     1585.87     1586.76     47.08 o 
   5   7   2     1085.96     1045.70     71.37 o 
   6   7   2      285.65      246.70     33.38 o 
   7   7   2        2.61      -23.68     23.68 o 
   8   7   2       24.26       56.59     67.99 o 
   0   8   2     8672.33     8246.19    188.81 o 
   1   8   2     3382.56     3547.64     67.82 o 
   2   8   2   114043.33   115100.18   1460.53 o 
   3   8   2     9485.00    10337.34    154.76 o 
   4   8   2    48045.56    47564.61    463.12 o 
   5   8   2     3227.49     3213.71     73.84 o 
   6   8   2    10334.23     9726.02    213.59 o 
   7   8   2     2415.09     2358.48     95.71 o 
   8   8   2    14858.61    15209.35    456.59 o 
   1   9   2      251.57      280.25     20.80 o 
   2   9   2      785.39      933.12     53.91 o 
   3   9   2      227.35      249.71     22.48 o 
   4   9   2      216.47      286.66     33.32 o 
   5   9   2       86.92       70.16     30.67 o 
   6   9   2      116.32      172.22     40.41 o 
   7   9   2      553.13      548.83     51.03 o 
   8   9   2       60.10       39.55     74.13 o 
   0  10   2     2069.89     2253.05    170.72 o 
   1  10   2      223.59      188.34     19.81 o 
   2  10   2        1.68       13.95     24.96 o 
   3  10   2      655.68      660.07     23.02 o 
   4  10   2       67.12      109.13     28.09 o 
   5  10   2      588.09      634.73     34.82 o 
   6  10   2     1077.38     1162.38     83.79 o 
   7  10   2      152.07      187.62     47.92 o 
   8  10   2       46.31       11.98     76.05 o 
   1  11   2      247.54      233.75     24.94 o 
   2  11   2     2435.72     2490.66     68.28 o 
   3  11   2     1359.14     1436.59     42.06 o 
   4  11   2      611.69      707.64     43.00 o 
   5  11   2      646.97      629.14     45.91 o 
   6  11   2      530.11      572.72     73.76 o 
   7  11   2      398.62      263.28     55.70 o 
   8  11   2      179.42      120.84    126.25 o 
   0  12   2    35977.46    37386.80    720.59 o 
   1  12   2      796.99      949.99     46.61 o 
   2  12   2    68135.67    66984.20   1069.27 o 
   3  12   2     1822.94     1724.78     46.11 o 
   4  12   2    25918.62    25630.44    381.67 o 
   5  12   2     2251.31     2022.21    132.09 o 
   6  12   2    12852.13    12624.57    270.63 o 
   7  12   2      656.64      517.13     70.03 o 
   1  13   2      235.27      237.17     29.53 o 
   2  13   2     2903.56     3023.57    134.91 o 
   3  13   2     1454.04     1474.66     44.29 o 
   4  13   2     4452.60     4432.92     94.41 o 
   5  13   2     1844.84     1817.86     60.94 o 
   6  13   2      608.29      652.02     70.69 o 
   7  13   2      101.49      114.97     50.88 o 
   0  14   2      573.66      551.20     73.55 o 
   1  14   2      198.73      182.23     23.25 o 
   2  14   2       51.46       73.54     23.77 o 
   3  14   2       50.57       71.06     17.01 o 
   4  14   2     2966.97     2845.03     75.25 o 
   5  14   2      521.36      498.78     38.42 o 
   6  14   2      111.85       60.04     38.91 o 
   7  14   2       90.63      119.37     49.33 o 
   1  15   2       55.26       53.01     24.16 o 
   2  15   2       31.63       81.53     23.90 o 
   3  15   2     1364.74     1379.61     55.76 o 
   4  15   2        0.40       48.63     19.42 o 
   5  15   2      768.05      566.70     63.81 o 
   6  15   2      343.43      345.81     58.68 o 
   7  15   2       37.81       62.24     56.29 o 
   0  16   2    66755.36    69313.30   1751.17 o 
   1  16   2     3821.68     3733.38     97.56 o 
   2  16   2    26738.80    27579.94    410.62 o 
   3  16   2       17.25       20.05     17.12 o 
   4  16   2    24789.46    24546.74    250.02 o 
   5  16   2      326.80      243.64     50.26 o 
   6  16   2    20481.70    20645.99    396.27 o 
   7  16   2      223.35      176.25     57.42 o 
   1  17   2     3521.41     3793.42    111.62 o 
   2  17   2      461.15      509.73     44.36 o 
   3  17   2      805.49      810.26     52.68 o 
   4  17   2       94.73      115.01     17.94 o 
   5  17   2      563.50      497.41     99.31 o 
   6  17   2      369.65      329.57     64.34 o 
   7  17   2       42.08       53.69     58.38 o 
   0  18   2      647.74      720.72     77.46 o 
   1  18   2      475.22      509.33     69.00 o 
   2  18   2     1602.52     1605.50     77.87 o 
   3  18   2      285.52      321.48     36.40 o 
   4  18   2      248.41      239.42     29.88 o 
   5  18   2       15.36       30.94     35.53 o 
   6  18   2        1.05      -10.48     38.16 o 
   1  19   2       18.93       20.30     20.89 o 
   2  19   2      323.03      397.67     41.19 o 
   3  19   2      861.56      894.81     64.74 o 
   4  19   2      174.62      203.04     34.94 o 
   5  19   2        5.38        4.04     37.66 o 
   6  19   2       68.85       70.26     48.97 o 
   0  20   2    35232.12    34970.20    711.80 o 
   1  20   2     3628.37     3508.43    134.90 o 
   2  20   2    15371.37    14621.17    278.66 o 
   3  20   2      209.36      278.30     44.82 o 
   4  20   2    15643.39    15393.77    303.08 o 
   5  20   2      389.27      327.98     62.02 o 
   6  20   2    16867.77    17413.90    377.03 o 
   1  21   2      502.81      394.22     57.69 o 
   2  21   2      512.48      464.47     79.58 o 
   3  21   2      931.13     1028.27     85.65 o 
   4  21   2     2310.77     2399.33    136.23 o 
   5  21   2       37.31       87.07     46.35 o 
   0  22   2      441.15      361.40     65.41 o 
   1  22   2        6.63      -25.14     25.14 o 
   2  22   2      963.54     1021.54     79.02 o 
   3  22   2        3.86      -17.75     27.27 o 
   4  22   2      372.83      326.90     58.77 o 
   5  22   2      104.55       58.39     50.15 o 
   1  23   2      123.66      188.17     49.04 o 
   2  23   2       14.67       83.42     32.83 o 
   3  23   2       10.34       38.94     30.60 o 
   4  23   2      620.54      629.05     76.85 o 
   5  23   2      671.41      536.31    103.41 o 
   0  24   2    14690.54    14600.35    584.48 o 
   1  24   2      100.58      123.22     54.97 o 
   2  24   2    18927.97    18858.85    403.96 o 
   3  24   2      164.07      176.94     40.28 o 
   4  24   2    10072.48    10050.62    269.07 o 
   1  25   2      400.19      355.40     64.83 o 
   2  25   2     2707.44     2567.86    149.81 o 
   3  25   2      488.17      456.02     57.45 o 
   4  25   2     1845.29     2096.23    185.62 o 
   0  26   2     1585.79     1896.15    227.08 o 
   1  26   2      436.46      440.13     69.46 o 
   2  26   2      648.40      644.06     72.32 o 
   3  26   2      195.14      197.50     64.02 o 
   1  27   2      692.48      677.43    106.66 o 
   2  27   2       91.93      166.88     47.13 o 
   3  27   2        0.32       29.81    102.63 o 
   0  28   2     2918.95     2641.41    284.91 o 
   1  28   2      833.61      881.63     98.16 o 
   2  28   2    20102.31    21038.01    403.58 o 
   3  28   2      197.07      237.18    130.97 o 
   1  29   2      365.37      306.81     60.05 o 
   2  29   2      252.62      397.25     71.73 o 
   0  30   2     2207.94     1963.02    181.32 o 
   1  30   2      270.81      393.55     88.26 o 
   1   1   3     8813.74     8564.66    104.95 o 
   2   1   3      616.76      636.04     18.16 o 
   3   1   3    36139.84    34623.51    272.62 o 
   4   1   3     7417.70     7491.14     79.98 o 
   5   1   3     9139.25     9243.83    103.53 o 
   6   1   3     2172.47     2169.52     50.00 o 
   7   1   3    14449.62    14409.99    198.37 o 
   8   1   3       50.80       46.45     45.65 o 
   0   2   3     2297.69     2139.44    138.82 o 
   1   2   3      604.42      488.89     21.30 o 
   2   2   3      531.26      500.99     19.85 o 
   3   2   3       12.48       15.44      8.64 o 
   4   2   3        5.15       10.64      8.45 o 
   5   2   3       35.95       41.58     11.84 o 
   6   2   3     4986.86     5021.45     81.35 o 
   7   2   3     1097.94     1042.42     60.18 o 
   8   2   3       14.83       60.68     52.85 o 
   1   3   3    15280.01    14941.44    129.29 o 
   2   3   3    14797.54    15492.69    142.26 o 
   3   3   3    64008.31    65118.04    516.88 o 
   4   3   3    12183.57    12456.10    114.55 o 
   5   3   3    16757.17    16640.65    158.57 o 
   6   3   3     1033.18     1002.10     41.25 o 
   7   3   3     7982.40     8126.27    126.70 o 
   8   3   3      187.09      196.09     57.94 o 
   0   4   3     4771.97     4866.74    121.77 o 
   1   4   3       76.12       69.09     13.23 o 
   2   4   3     6154.56     6095.21     71.42 o 
   3   4   3     8984.31     9805.00    119.63 o 
   4   4   3      102.19      135.95     15.92 o 
   5   4   3      574.50      570.26     28.16 o 
   6   4   3     3552.31     3598.70     69.92 o 
   7   4   3     1752.80     1809.06     71.56 o 
   8   4   3     1674.38     1635.66    156.50 o 
   1   5   3    14031.84    13878.77    175.70 o 
   2   5   3     8055.36     8723.14    149.54 o 
   3   5   3    35861.86    35232.68    373.08 o 
   4   5   3      679.72      736.90     31.51 o 
   5   5   3    12882.39    12534.51    146.49 o 
   6   5   3      621.42      600.65     37.03 o 
   7   5   3    11239.03    11294.19    174.87 o 
   8   5   3      612.15      655.18     84.28 o 
   0   6   3      532.42      345.81     37.54 o 
   1   6   3     3116.76     3185.48     69.17 o 
   2   6   3     6338.37     6470.58    111.73 o 
   3   6   3       35.59       54.49     14.20 o 
   4   6   3     1954.88     1950.68     47.60 o 
   5   6   3       48.67       79.50     18.16 o 
   6   6   3      160.48      175.64     24.86 o 
   7   6   3       90.77      132.87     30.43 o 
   8   6   3       23.68       66.37     64.76 o 
   1   7   3    31461.22    31029.75    347.21 o 
   2   7   3      302.08      350.26     35.27 o 
   3   7   3    18597.23    19141.98    232.47 o 
   4   7   3      483.40      477.16     33.43 o 
   5   7   3    32993.64    32826.28    369.80 o 
   6   7   3      518.99      503.68     39.96 o 
   7   7   3     6848.04     6641.55    157.99 o 
   8   7   3       17.96       -2.23     67.03 o 
   0   8   3    11477.27    11179.43    243.10 o 
   1   8   3     3371.75     3684.91     70.56 o 
   2   8   3     3082.14     3060.02     60.25 o 
   3   8   3     1631.80     1758.91     52.70 o 
   4   8   3     1085.17     1137.94     49.34 o 
   5   8   3      669.70      716.38     41.68 o 
   6   8   3     1978.38     1737.22     97.13 o 
   7   8   3      212.82      225.14     42.29 o 
   8   8   3      337.67      289.42     94.05 o 
   1   9   3    43290.55    44026.54    443.19 o 
   2   9   3     3012.61     2893.98     60.23 o 
   3   9   3     8532.96     8772.99    141.95 o 
   4   9   3     1549.34     1461.06     62.03 o 
   5   9   3    21479.79    21529.89    269.95 o 
   6   9   3      497.88      440.90     54.15 o 
   7   9   3     3643.43     3870.83    124.52 o 
   8   9   3        0.76      -66.63     66.63 o 
   0  10   3     1536.25     1474.67     60.18 o 
   1  10   3      293.16      313.40     27.06 o 
   2  10   3      898.98      777.49     40.28 o 
   3  10   3      176.88      158.69     12.74 o 
   4  10   3      785.55      647.00     52.96 o 
   5  10   3       48.69      128.93     24.10 o 
   6  10   3      114.96      128.21     38.20 o 
   7  10   3       92.83      102.40     38.42 o 
   8  10   3      481.65      500.13    130.81 o 
   1  11   3    36587.45    36655.30    358.08 o 
   2  11   3     3068.69     3110.02     75.38 o 
   3  11   3    17972.02    17808.93    268.39 o 
   4  11   3      391.98      405.08     40.01 o 
   5  11   3    16007.25    15392.16    236.67 o 
   6  11   3        3.88      -34.93     36.35 o 
   7  11   3     8577.98     8851.15    210.19 o 
   8  11   3      671.95      443.42     85.90 o 
   0  12   3       45.50      -16.95     16.95 o 
   1  12   3     1906.88     2123.94     53.26 o 
   2  12   3     1390.56     1444.90     48.61 o 
   3  12   3      307.46      354.20     33.50 o 
   4  12   3        4.60      -30.24     30.24 o 
   5  12   3      342.54      275.34     32.51 o 
   6  12   3      346.29      278.62     53.16 o 
   7  12   3      560.93      504.37     69.25 o 
   1  13   3    25024.75    24964.06    266.87 o 
   2  13   3     1258.97     1314.79     52.95 o 
   3  13   3     5442.28     5535.56     96.64 o 
   4  13   3       16.21       35.79     22.76 o 
   5  13   3    13088.67    12479.89    209.32 o 
   6  13   3       52.57       99.88     42.71 o 
   7  13   3     5128.19     5155.81    178.25 o 
   0  14   3     1023.13     1040.04     67.56 o 
   1  14   3        0.33       18.48     13.41 o 
   2  14   3     1665.12     1641.34     61.97 o 
   3  14   3       13.83        0.24     13.14 o 
   4  14   3     1180.43     1158.28     52.61 o 
   5  14   3      110.00      120.76     23.00 o 
   6  14   3       73.49       25.75     39.01 o 
   7  14   3       56.82      100.07     48.99 o 
   1  15   3    19684.74    19693.06    228.73 o 
   2  15   3      111.65      106.89     21.88 o 
   3  15   3    22732.20    22675.22    275.75 o 
   4  15   3       32.16       37.82     20.67 o 
   5  15   3     7832.41     7697.00    204.37 o 
   6  15   3      335.10      359.97     61.27 o 
   7  15   3     9280.37     8901.69    241.84 o 
   0  16   3     1611.13     1660.36     87.88 o 
   1  16   3     2999.37     2940.21     69.79 o 
   2  16   3      477.19      533.80     42.31 o 
   3  16   3      733.38      788.40     45.56 o 
   4  16   3     1414.78     1458.60     42.09 o 
   5  16   3     4618.65     4135.56    148.86 o 
   6  16   3      795.61      858.64     88.47 o 
   7  16   3      138.12      110.84     53.04 o 
   1  17   3    11355.37    11430.91    187.47 o 
   2  17   3     2415.35     2413.34    123.17 o 
   3  17   3    20704.78    20380.07    261.98 o 
   4  17   3     1889.27     1904.44     49.53 o 
   5  17   3     6124.22     5870.83    184.12 o 
   6  17   3        4.33       -5.22     45.17 o 
   7  17   3     1395.10     1271.07    125.98 o 
   0  18   3      876.82      897.65     84.61 o 
   1  18   3     1380.81     1447.45     68.12 o 
   2  18   3      182.56      193.53     31.44 o 
   3  18   3      362.19      386.18     40.96 o 
   4  18   3      643.57      615.77     44.49 o 
   5  18   3       20.88      -11.08     38.58 o 
   6  18   3      865.37      828.34     88.52 o 
   1  19   3     8486.91     8282.96    158.91 o 
   2  19   3     1427.74     1412.80     72.68 o 
   3  19   3    24386.35    24523.84    337.38 o 
   4  19   3     2832.25     2753.67    131.58 o 
   5  19   3     5909.60     6039.33    226.64 o 
   6  19   3       57.40       75.10     48.12 o 
   0  20   3     6886.86     7068.63    238.30 o 
   1  20   3     8087.65     8038.91    182.87 o 
   2  20   3     3852.97     3740.39    108.48 o 
   3  20   3       38.78       43.13     25.59 o 
   4  20   3       98.63       90.01     52.05 o 
   5  20   3      212.46      292.19     61.66 o 
   6  20   3      829.39      907.78    100.59 o 
   1  21   3     1685.78     1881.69    115.60 o 
   2  21   3     1598.02     1549.39     88.52 o 
   3  21   3    14306.41    14058.27    278.80 o 
   4  21   3      570.61      510.53     66.97 o 
   5  21   3     2666.47     2573.40    149.45 o 
   0  22   3     4260.01     4434.01    190.26 o 
   1  22   3      667.78      664.51     72.40 o 
   2  22   3        2.31      -10.71     28.43 o 
   3  22   3      212.90      223.12     44.99 o 
   4  22   3      163.73      119.92     43.58 o 
   5  22   3       75.50       75.21     50.78 o 
   1  23   3    12534.36    12455.29    299.09 o 
   2  23   3       87.08       88.69     41.37 o 
   3  23   3     5783.10     5871.00    172.31 o 
   4  23   3       89.93       90.91     46.52 o 
   5  23   3     9027.04     8837.88    370.77 o 
   0  24   3     8458.58     8247.49    284.62 o 
   1  24   3     1033.71      960.56     89.21 o 
   2  24   3     2069.05     1952.66    218.78 o 
   3  24   3      173.46      160.64     48.75 o 
   4  24   3       96.97       63.89     48.00 o 
   1  25   3     6516.04     6543.28    212.65 o 
   2  25   3     1083.52     1027.19     99.45 o 
   3  25   3      843.12      878.34    102.64 o 
   4  25   3     1389.96     1762.15    184.12 o 
   0  26   3     3009.95     2683.77    271.55 o 
   1  26   3      139.31      211.92     54.25 o 
   2  26   3       12.58       51.59     39.96 o 
   3  26   3       56.24       41.39     53.58 o 
   1  27   3     7332.46     7615.41    241.58 o 
   2  27   3       65.03      124.43     49.49 o 
   3  27   3    10160.47    11044.09    578.46 o 
   0  28   3      189.36      224.15    106.37 o 
   1  28   3       15.98       49.86     46.41 o 
   2  28   3       22.50       17.13     45.29 o 
   3  28   3        2.80        0.81    102.95 o 
   1  29   3     4718.94     4675.52    280.35 o 
   2  29   3     1224.77      873.14    193.52 o 
   0  30   3      346.93       78.68    101.16 o 
   0   0   4    28828.79    29341.79    547.75 o 
   1   0   4    34182.41    36878.93    444.90 o 
   2   0   4    46468.37    46016.46    547.14 o 
   3   0   4      454.50      656.81     47.49 o 
   4   0   4    42164.63    42426.27    433.45 o 
   5   0   4     7734.80     7921.21    146.06 o 
   6   0   4    38500.44    38852.90    461.38 o 
   7   0   4     3388.41     3406.83    111.81 o 
   8   0   4    10223.53    10273.61    328.10 o 
   1   1   4      180.97      161.08     11.42 o 
   2   1   4       48.19       59.70      8.43 o 
   3   1   4     7797.37     7477.68     79.48 o 
   4   1   4      109.64      161.21     17.45 o 
   5   1   4       72.39       66.15     12.26 o 
   6   1   4     1463.16     1445.81     45.24 o 
   7   1   4       12.32       17.70     26.71 o 
   8   1   4       43.18       60.00     48.81 o 
   0   2   4     1054.54     1043.02     27.32 o 
   1   2   4      342.99      328.60     14.86 o 
   2   2   4       10.04       -5.75      5.75 o 
   3   2   4      874.04      876.94     32.47 o 
   4   2   4      790.29      766.80     24.01 o 
   5   2   4     1213.21     1197.64     31.91 o 
   6   2   4      389.05      363.71     33.61 o 
   7   2   4       37.30       35.40     37.06 o 
   8   2   4      320.27      288.58     63.25 o 
   1   3   4     3678.98     3730.58     47.34 o 
   2   3   4     5024.71     5350.93     54.88 o 
   3   3   4     6491.09     6710.20     84.56 o 
   4   3   4     3244.55     3177.13     60.55 o 
   5   3   4     6712.50     6694.48     90.95 o 
   6   3   4      288.64      321.06     31.65 o 
   7   3   4      282.03      260.01     41.93 o 
   8   3   4       32.70      -15.07     39.82 o 
   0   4   4    36211.15    36128.20    514.78 o 
   1   4   4   108907.46   108767.90   1248.98 o 
   2   4   4    88815.23    88726.39    734.84 o 
   3   4   4      131.27      140.41     16.40 o 
   4   4   4    44800.74    44957.88    433.19 o 
   5   4   4      267.99      292.73     23.87 o 
   6   4   4    23527.90    23499.71    269.78 o 
   7   4   4        8.16       15.38     26.38 o 
   8   4   4     8747.32     9015.83    244.30 o 
   1   5   4     7873.11     7945.99    107.96 o 
   2   5   4      953.16      968.60     32.21 o 
   3   5   4    15930.40    15744.98    164.95 o 
   4   5   4      579.46      592.10     38.17 o 
   5   5   4      110.43      100.05     17.76 o 
   6   5   4      551.68      582.69     38.94 o 
   7   5   4       98.67       79.77     30.63 o 
   8   5   4       72.64       59.14     45.52 o 
   0   6   4     2221.80     2208.09     78.94 o 
   1   6   4      520.44      464.24     21.72 o 
   2   6   4     1973.98     1913.51     37.74 o 
   3   6   4       78.37       42.17     13.12 o 
   4   6   4     1328.98     1345.84     45.30 o 
   5   6   4      678.42      678.31     36.54 o 
   6   6   4        3.14       38.18     18.26 o 
   7   6   4       96.70      147.74     47.55 o 
   8   6   4        4.32      -15.85     46.83 o 
   1   7   4       76.40       46.50     12.20 o 
   2   7   4       67.89       80.66     12.32 o 
   3   7   4     2090.16     2453.54     58.26 o 
   4   7   4        2.90       18.04     14.78 o 
   5   7   4     3114.13     3022.65     75.27 o 
   6   7   4      278.29      279.62     32.24 o 
   7   7   4      457.39      489.35     48.99 o 
   8   7   4       25.33      -26.44     56.07 o 
   0   8   4    46984.41    46932.55    823.37 o 
   1   8   4    24290.73    26052.16    410.51 o 
   2   8   4    68181.23    68064.83    667.50 o 
   3   8   4        0.92      -11.43     11.43 o 
   4   8   4    40020.68    39443.36    467.02 o 
   5   8   4      224.48      230.25     27.13 o 
   6   8   4    12528.60    12328.08    249.19 o 
   7   8   4     2510.25     2580.26    127.66 o 
   8   8   4    12758.72    12631.13    328.39 o 
   1   9   4     1087.18      957.13     53.00 o 
   2   9   4      496.78      554.23     29.87 o 
   3   9   4      337.05      315.35     28.13 o 
   4   9   4      758.51      708.91     58.54 o 
   5   9   4     1881.60     1805.84     73.05 o 
   6   9   4      104.74      100.42     36.40 o 
   7   9   4      565.91      614.62     61.81 o 
   8   9   4       72.70      139.18     62.10 o 
   0  10   4        8.60       12.49     19.94 o 
   1  10   4      143.37       97.17     21.96 o 
   2  10   4      193.88      223.96     37.25 o 
   3  10   4       32.54       55.06     17.38 o 
   4  10   4       16.56        0.72     24.39 o 
   5  10   4      193.23      165.46     26.61 o 
   6  10   4     1133.83     1025.60     81.71 o 
   7  10   4      105.05       90.40     38.77 o 
   8  10   4        7.39       64.01     56.14 o 
   1  11   4      579.33      602.81     35.34 o 
   2  11   4      747.23      758.88     38.20 o 
   3  11   4     1247.09     1254.96     47.12 o 
   4  11   4      451.15      421.40     43.28 o 
   5  11   4        2.64       -0.47     18.09 o 
   6  11   4      416.94      538.32    103.30 o 
   7  11   4     1509.54     1425.54     91.68 o 
   8  11   4       12.76      106.81     53.58 o 
   0  12   4    70199.29    73667.50   1028.51 o 
   1  12   4    21438.11    22749.77    263.49 o 
   2  12   4    47727.37    49224.31    567.87 o 
   3  12   4      487.09      503.24     33.03 o 
   4  12   4    29340.41    28539.50    373.75 o 
   5  12   4        6.09      -19.07     19.07 o 
   6  12   4    11942.37    12228.26    267.38 o 
   7  12   4     1453.79     1519.07    108.75 o 
   1  13   4    13502.11    13764.34    182.26 o 
   2  13   4      274.13      336.41     33.01 o 
   3  13   4     6011.33     5871.45    144.14 o 
   4  13   4      167.82      204.17     34.00 o 
   5  13   4    10224.20     9919.91    183.49 o 
   6  13   4      323.86      210.70     56.55 o 
   7  13   4      159.02      169.60     61.60 o 
   0  14   4     2374.89     2254.88     87.75 o 
   1  14   4       16.85        1.27     14.01 o 
   2  14   4       65.52      100.99     20.78 o 
   3  14   4      149.12      113.64     20.90 o 
   4  14   4       24.58       33.28     24.78 o 
   5  14   4      511.66      564.92     64.76 o 
   6  14   4      238.27      275.18     53.59 o 
   7  14   4      250.26      250.59     60.16 o 
   1  15   4        9.54      -11.02     13.95 o 
   2  15   4       69.87       77.56     21.29 o 
   3  15   4     8078.75     8186.75    133.84 o 
   4  15   4       89.73       63.87     23.10 o 
   5  15   4      531.90      402.06     58.03 o 
   6  15   4      261.75      260.81     53.50 o 
   7  15   4      225.18      269.23     59.61 o 
   0  16   4    45732.03    46017.33    700.38 o 
   1  16   4     2446.47     2477.46    128.29 o 
   2  16   4    17076.43    17371.33    256.15 o 
   3  16   4     4232.68     4275.12     92.59 o 
   4  16   4    30707.55    29919.65    345.42 o 
   5  16   4     1057.81      917.85     81.46 o 
   6  16   4    15387.23    15004.54    324.41 o 
   7  16   4      954.49      934.38     96.15 o 
   1  17   4     1630.88     1799.08     71.94 o 
   2  17   4     3313.41     3180.09    152.30 o 
   3  17   4        4.61      -12.35     18.93 o 
   4  17   4      172.04      188.77     20.70 o 
   5  17   4     4271.63     4175.21    158.92 o 
   6  17   4      419.63      437.63     69.01 o 
   7  17   4        6.61      -43.03     62.92 o 
   0  18   4       46.15       13.57     30.40 o 
   1  18   4     1703.75     1648.38     72.99 o 
   2  18   4     1394.17     1446.50     74.81 o 
   3  18   4        0.18      -11.58     18.63 o 
   4  18   4       82.12      116.98     24.77 o 
   5  18   4      898.28      791.45     81.04 o 
   6  18   4      120.70      123.18     51.31 o 
   1  19   4      212.20      204.82     32.50 o 
   2  19   4        0.45       -7.63     23.77 o 
   3  19   4      836.30      919.14     53.70 o 
   4  19   4      582.04      555.01     51.59 o 
   5  19   4      623.85      618.41     76.31 o 
   6  19   4        9.82       65.28     47.14 o 
   0  20   4    29455.74    29703.98    628.77 o 
   1  20   4     1033.40     1022.16     70.19 o 
   2  20   4    15842.32    15922.44    284.70 o 
   3  20   4       66.86       55.72     24.65 o 
   4  20   4    16567.60    16025.41    387.39 o 
   5  20   4      311.72      319.17     63.51 o 
   6  20   4    12059.01    12179.02    350.22 o 
   1  21   4       79.85       37.07     29.00 o 
   2  21   4      163.56       94.48     38.75 o 
   3  21   4     1581.68     1494.62     92.52 o 
   4  21   4      143.41       81.38     88.21 o 
   5  21   4       59.01       19.31     45.19 o 
   0  22   4      612.69      671.27    110.12 o 
   1  22   4       27.64       21.65     30.73 o 
   2  22   4     1126.98     1109.24     93.58 o 
   3  22   4       32.18       22.10     35.33 o 
   4  22   4     1187.06     1033.21    120.12 o 
   5  22   4       42.85       28.26     47.98 o 
   1  23   4        8.00      -16.36     34.03 o 
   2  23   4      542.32      521.46     68.08 o 
   3  23   4       16.40       27.07     38.15 o 
   4  23   4      224.19      203.28     79.25 o 
   5  23   4      338.94      161.27    127.39 o 
   0  24   4    13594.83    13960.15    477.54 o 
   1  24   4      355.21      358.61     63.43 o 
   2  24   4    17949.39    18047.94    791.87 o 
   3  24   4      119.31      193.41     50.84 o 
   4  24   4    10922.54    10865.13    325.35 o 
   1  25   4      376.28      366.35     63.63 o 
   2  25   4      737.79      798.37     87.84 o 
   3  25   4     2927.78     2988.16    221.93 o 
   4  25   4       15.92      -33.39    101.00 o 
   0  26   4     2128.78     2258.64    169.46 o 
   1  26   4      629.27      668.21     81.89 o 
   2  26   4      652.83      500.36    149.38 o 
   3  26   4        2.40      -36.46     54.65 o 
   1  27   4      299.93      292.56     64.04 o 
   2  27   4        3.82       11.43     42.10 o 
   3  27   4       17.05       76.73    109.47 o 
   0  28   4     4319.71     3953.57    302.83 o 
   1  28   4     3157.76     3048.31    172.79 o 
   2  28   4    13425.90    13864.74    353.87 o 
   3  28   4       31.47       64.35    102.14 o 
   1  29   4     1078.19     1034.65    109.28 o 
   2  29   4      127.54      259.99    127.39 o 
   0  30   4     1408.43     1491.02    233.92 o 
   1   1   5   106646.39   104219.48   1684.54 o 
   2   1   5     7458.16     7264.92     76.82 o 
   3   1   5    38250.41    38907.79    325.67 o 
   4   1   5     2609.90     2442.40     41.81 o 
   5   1   5     8034.22     8007.38     89.45 o 
   6   1   5      558.27      570.66     29.82 o 
   7   1   5     7320.48     7499.09    177.54 o 
   8   1   5      109.78       69.06     43.57 o 
   0   2   5    10063.64    10281.34    119.52 o 
   1   2   5      478.49      472.21     16.37 o 
   2   2   5     9366.68     8984.74     86.48 o 
   3   2   5        6.57        3.61      8.87 o 
   4   2   5     1026.29     1014.71     31.16 o 
   5   2   5       32.05       36.67     12.44 o 
   6   2   5     2000.88     2063.67     54.62 o 
   7   2   5      197.39      251.58     59.70 o 
   8   2   5     1098.40     1248.12    110.28 o 
   1   3   5    58057.61    57088.68    476.02 o 
   2   3   5     5548.81     5636.48     61.24 o 
   3   3   5    31565.68    32038.82    260.31 o 
   4   3   5      792.19      734.51     34.58 o 
   5   3   5     8124.04     8059.67     99.19 o 
   6   3   5     1058.05     1029.56     48.89 o 
   7   3   5     7414.97     7001.52    209.17 o 
   8   3   5      138.63       59.05     50.60 o 
   0   4   5    85121.16    87943.20   1167.29 o 
   1   4   5     4503.06     4972.64     71.74 o 
   2   4   5     8315.97     8221.37     87.58 o 
   3   4   5       48.01       53.65     15.16 o 
   4   4   5       30.05       47.68     13.01 o 
   5   4   5       32.25       29.01     14.14 o 
   6   4   5     2211.21     2215.92     84.89 o 
   7   4   5      382.71      432.86     50.41 o 
   8   4   5     2724.02     3060.36    170.09 o 
   1   5   5     8000.75     7462.43     86.46 o 
   2   5   5      882.71      893.69     22.89 o 
   3   5   5    63483.04    65326.89    564.02 o 
   4   5   5      228.87      252.75     21.95 o 
   5   5   5     7950.43     7832.70    111.87 o 
   6   5   5      100.72       85.92     19.76 o 
   7   5   5     6384.85     6617.81    140.96 o 
   8   5   5      865.91      986.45    102.91 o 
   0   6   5     3264.11     3268.63    102.57 o 
   1   6   5      354.85      373.79     20.30 o 
   2   6   5     5332.15     5236.10     71.34 o 
   3   6   5      569.32      611.82     27.68 o 
   4   6   5     6809.77     7015.73    105.65 o 
   5   6   5      481.14      493.36     35.14 o 
   6   6   5     1023.04     1058.30     46.06 o 
   7   6   5        0.05       64.22     28.82 o 
   8   6   5      372.50      309.62     82.31 o 
   1   7   5    33115.12    32360.27    374.99 o 
   2   7   5      745.72      835.35     36.05 o 
   3   7   5    24876.31    24805.12    263.42 o 
   4   7   5     4030.18     4094.96     81.39 o 
   5   7   5    22164.13    22351.24    270.87 o 
   6   7   5      802.15      747.77     43.47 o 
   7   7   5     4516.17     4667.89    124.40 o 
   8   7   5      167.00       75.68     69.67 o 
   0   8   5    32511.18    35517.46    633.24 o 
   1   8   5       53.74      108.54     34.65 o 
   2   8   5     1980.55     2056.34     41.91 o 
   3   8   5      795.20      754.63     35.94 o 
   4   8   5      152.86      153.90     24.10 o 
   5   8   5      589.48      512.15     40.49 o 
   6   8   5      773.95      704.71     53.55 o 
   7   8   5      115.18      109.67     38.57 o 
   8   8   5      358.35      254.90    122.42 o 
   1   9   5    37748.40    38367.47    541.63 o 
   2   9   5       44.42       12.00      8.60 o 
   3   9   5    17252.48    17430.44    219.87 o 
   4   9   5    10755.33    10825.53    232.22 o 
   5   9   5     8699.23     8659.16    199.46 o 
   6   9   5      600.24      602.20     67.73 o 
   7   9   5     3738.82     3598.48    122.02 o 
   8   9   5       68.24        0.25     67.42 o 
   0  10   5    13194.00    13868.44    306.10 o 
   1  10   5     6594.23     6949.94    154.59 o 
   2  10   5     4419.81     4404.80     74.34 o 
   3  10   5      137.43      140.11     16.60 o 
   4  10   5     7010.22     7144.61    147.92 o 
   5  10   5      141.94      158.94     30.10 o 
   6  10   5      796.90      801.50     71.77 o 
   7  10   5       61.35       71.88     38.20 o 
   8  10   5      138.80      166.63     66.11 o 
   1  11   5    42780.99    44186.73    502.02 o 
   2  11   5        1.19        7.02     10.37 o 
   3  11   5    24885.42    25259.44    372.19 o 
   4  11   5     4250.53     4141.66    108.37 o 
   5  11   5     9917.00     9460.41    170.22 o 
   6  11   5      629.07      513.66     61.83 o 
   7  11   5     7546.63     7545.83    185.54 o 
   0  12   5     1053.72      879.71     73.97 o 
   1  12   5        3.31       91.63     35.47 o 
   2  12   5     3302.29     3101.54     66.39 o 
   3  12   5      847.08      801.98     42.21 o 
   4  12   5      216.78      257.26     41.81 o 
   5  12   5       13.32       54.55     26.57 o 
   6  12   5     1149.32     1202.63     91.91 o 
   7  12   5       26.92      -27.05     37.02 o 
   1  13   5    33939.93    34960.85    416.39 o 
   2  13   5       19.26       -0.81     13.91 o 
   3  13   5     7760.32     7767.37    148.64 o 
   4  13   5      676.34      616.45     47.05 o 
   5  13   5     8536.97     8212.81    182.63 o 
   6  13   5      248.57      215.75     50.85 o 
   7  13   5     3681.39     4001.63    185.18 o 
   0  14   5       90.94       25.23     26.65 o 
   1  14   5        3.07       10.24     14.46 o 
   2  14   5     4709.41     4835.89     96.97 o 
   3  14   5       15.66       30.53     18.30 o 
   4  14   5     4722.05     4556.29    129.45 o 
   5  14   5      481.44      416.18     67.61 o 
   6  14   5      476.84      443.22     63.03 o 
   7  14   5       56.75      139.63     49.62 o 
   1  15   5    24195.19    24581.22    293.68 o 
   2  15   5      433.40      464.27     43.24 o 
   3  15   5    18800.63    18384.12    237.72 o 
   4  15   5        8.70       16.21     26.21 o 
   5  15   5     6393.31     6268.75    215.62 o 
   6  15   5      121.62      152.92     82.62 o 
   7  15   5     4740.73     4757.63    175.43 o 
   0  16   5     9205.86     9251.76    213.65 o 
   1  16   5       17.02       51.82     20.25 o 
   2  16   5     1406.91     1404.32     74.38 o 
   3  16   5      173.31      163.52     25.60 o 
   4  16   5      986.36     1028.56     60.94 o 
   5  16   5       58.62       54.53     45.15 o 
   6  16   5      479.95      427.63     84.58 o 
   7  16   5      203.12      266.24     62.94 o 
   1  17   5    10351.71    10380.10    177.53 o 
   2  17   5    11845.08    11661.57    219.24 o 
   3  17   5     9375.18     9020.96    150.42 o 
   4  17   5     2736.02     2619.82     79.16 o 
   5  17   5     7041.91     6984.19    237.94 o 
   6  17   5      334.74      334.32     62.67 o 
   7  17   5     1455.15     1865.92    181.21 o 
   0  18   5     4524.10     4465.79    174.58 o 
   1  18   5       42.95       34.28     22.31 o 
   2  18   5     2460.85     2474.46     93.33 o 
   3  18   5      199.76      214.81     29.94 o 
   4  18   5      400.90      392.89     36.47 o 
   5  18   5      423.32      298.32     70.44 o 
   6  18   5     1818.85     1916.68    127.94 o 
   1  19   5    19155.54    19295.27    317.31 o 
   2  19   5     3033.33     2943.54    120.34 o 
   3  19   5    20483.66    20161.07    291.29 o 
   4  19   5      262.86      239.30     60.29 o 
   5  19   5     7660.64     7588.61    221.42 o 
   6  19   5       58.94       82.43     51.52 o 
   0  20   5     5270.45     5137.96    428.67 o 
   1  20   5     1138.83     1023.33     69.44 o 
   2  20   5      354.53      334.76     54.36 o 
   3  20   5      353.11      308.14     37.42 o 
   4  20   5        5.74       16.72     45.14 o 
   5  20   5      132.42      159.11     52.85 o 
   6  20   5      651.28      694.15    141.80 o 
   1  21   5     8835.19     8519.12    201.67 o 
   2  21   5      111.14       73.72     40.08 o 
   3  21   5     7400.12     7343.31    210.87 o 
   4  21   5     2310.35     2379.45    197.23 o 
   5  21   5     2803.63     3192.08    221.57 o 
   0  22   5     2417.35     2386.76    158.14 o 
   1  22   5        8.53        0.63     24.66 o 
   2  22   5      336.10      238.61     50.96 o 
   3  22   5       12.01       -4.65     41.79 o 
   4  22   5      447.81      404.12    117.45 o 
   5  22   5       27.49       -0.72     56.57 o 
   1  23   5    18785.26    18236.69    424.21 o 
   2  23   5      336.21      256.44     54.44 o 
   3  23   5     3803.64     3937.97    156.17 o 
   4  23   5      259.93      250.31     82.67 o 
   0  24   5     5136.68     4755.02    479.90 o 
   1  24   5      632.33      577.08     74.95 o 
   2  24   5      617.82      600.14     78.28 o 
   3  24   5        2.32      -25.57     33.81 o 
   4  24   5        6.88      103.38     75.34 o 
   1  25   5     5376.01     5643.41    196.14 o 
   2  25   5      658.22      743.14     86.59 o 
   3  25   5     4776.98     4669.00    247.35 o 
   4  25   5     1334.97     1101.04    218.94 o 
   0  26   5     4992.78     5182.08    227.98 o 
   1  26   5     2068.72     1923.02    147.63 o 
   2  26   5      255.69      315.21     67.81 o 
   3  26   5        3.81      -15.12     65.32 o 
   1  27   5     7525.44     7648.92    242.90 o 
   2  27   5        0.03      -14.70     41.55 o 
   3  27   5     7798.40     7582.65    468.01 o 
   0  28   5      682.82      666.42    157.04 o 
   1  28   5        3.21       45.51     48.14 o 
   2  28   5      309.99      521.86     84.81 o 
   1  29   5     3785.46     3985.74    187.39 o 
   2  29   5     1572.71     1833.43    266.01 o 
   2   0   6   148006.38   144156.33   2459.46 o 
   3   0   6     2746.82     3059.22    104.35 o 
   4   0   6    27089.49    26175.88    355.70 o 
   5   0   6     4386.44     4342.08     88.15 o 
   6   0   6     8766.68     9220.86    321.09 o 
   7   0   6     1625.10     1837.71    140.80 o 
   8   0   6     8765.20     8777.83    307.98 o 
   1   1   6      395.53      440.06     14.01 o 
   2   1   6      744.94      764.28     33.95 o 
   3   1   6    16870.19    17114.66    165.17 o 
   4   1   6      238.64      244.46     25.46 o 
   5   1   6     1498.09     1537.08     41.32 o 
   6   1   6       71.89       80.67     18.20 o 
   7   1   6       48.32       87.36     33.73 o 
   8   1   6        2.95       33.59     40.82 o 
   0   2   6      379.19      273.75     19.69 o 
   1   2   6     2144.69     2188.77     42.86 o 
   2   2   6      435.55      437.44     20.20 o 
   3   2   6     3259.64     3540.27     54.82 o 
   4   2   6      280.04      361.91     34.08 o 
   5   2   6       51.61       33.95     10.59 o 
   6   2   6      240.95      254.43     22.41 o 
   7   2   6       57.61       46.71     36.81 o 
   8   2   6      349.63      439.50     87.24 o 
   1   3   6    46847.26    46602.28    397.91 o 
   2   3   6        0.50        2.62      8.09 o 
   3   3   6      223.57      240.37     13.99 o 
   4   3   6      324.36      381.50     18.25 o 
   5   3   6     1687.83     1707.21     41.16 o 
   6   3   6      197.61      162.20     23.18 o 
   7   3   6     1523.90     1665.40    117.37 o 
   8   3   6        6.03      -17.11     46.00 o 
   0   4   6    29724.88    29143.34    395.88 o 
   1   4   6     3724.01     3644.82     53.30 o 
   2   4   6   156346.78   158731.00   1490.28 o 
   3   4   6     5670.76     6061.98     76.24 o 
   4   4   6    38000.77    37393.38    378.79 o 
   5   4   6      367.83      369.65     28.87 o 
   6   4   6     8089.29     8229.35    120.50 o 
   7   4   6       41.04       74.62     52.48 o 
   8   4   6     7794.69     7849.44    246.69 o 
   1   5   6      995.03      974.86     36.52 o 
   2   5   6     8544.49     8879.27    101.42 o 
   3   5   6    29758.37    29774.00    282.60 o 
   4   5   6       19.80       76.71     15.76 o 
   5   5   6      879.72      879.75     42.79 o 
   6   5   6       32.54       35.09     17.19 o 
   7   5   6      431.63      387.17     52.90 o 
   8   5   6        0.07      -41.18     41.18 o 
   0   6   6     4674.78     4954.52    111.03 o 
   1   6   6      609.61      562.58     24.36 o 
   2   6   6      709.14      738.33     24.22 o 
   3   6   6       50.11       60.39     13.66 o 
   4   6   6       49.77       47.67     15.08 o 
   5   6   6       51.46       42.96     21.73 o 
   6   6   6      188.15      196.19     24.39 o 
   7   6   6       97.65      131.53     35.55 o 
   8   6   6      323.25      293.92     68.50 o 
   1   7   6      107.84       50.16     10.54 o 
   2   7   6     6478.21     6698.63     90.89 o 
   3   7   6     2066.29     2360.05     52.64 o 
   4   7   6     1750.68     1836.57     70.05 o 
   5   7   6     1739.68     1782.31     59.52 o 
   6   7   6      271.76      332.34     29.93 o 
   7   7   6      362.63      350.96     49.80 o 
   8   7   6       37.04       -5.92     49.51 o 
   0   8   6   145399.47   151343.73   4066.47 o 
   1   8   6    12043.85    13055.85    152.14 o 
   2   8   6    63440.47    63805.20    703.19 o 
   3   8   6      242.10      321.38     25.10 o 
   4   8   6    27278.71    26919.24    343.17 o 
   5   8   6     2312.81     2228.42     90.97 o 
   6   8   6    13025.19    13288.91    237.84 o 
   7   8   6     2093.11     2027.23     93.84 o 
   8   8   6     5750.00     5823.07    269.74 o 
   1   9   6    12346.68    13127.56    187.36 o 
   2   9   6      934.44      853.32     39.20 o 
   3   9   6     3346.72     3171.86    118.07 o 
   4   9   6      228.48      287.04     31.10 o 
   5   9   6      296.53      328.86     48.43 o 
   6   9   6        0.01       26.21     35.70 o 
   7   9   6     1069.51     1067.49     98.87 o 
   8   9   6        0.84      -55.10     55.10 o 
   0  10   6      288.67      236.67     40.17 o 
   1  10   6     3595.90     3785.31     95.04 o 
   2  10   6      949.18      971.99     49.89 o 
   3  10   6       44.28       32.59     14.25 o 
   4  10   6      202.32      205.83     31.04 o 
   5  10   6     1312.72     1304.69     76.74 o 
   6  10   6       89.19       85.98     37.27 o 
   7  10   6      366.09      421.46     56.13 o 
   8  10   6       65.27      126.75     60.24 o 
   1  11   6     1370.29     1277.50     61.23 o 
   2  11   6      119.39      106.18     16.18 o 
   3  11   6     8959.34     9150.40    165.69 o 
   4  11   6      526.89      508.39     44.29 o 
   5  11   6        1.35       11.76     21.37 o 
   6  11   6        2.30       -2.05     33.18 o 
   7  11   6     1912.28     2109.82    136.19 o 
   0  12   6    57032.49    58249.22   1031.15 o 
   1  12   6     4639.87     4985.01    101.88 o 
   2  12   6    52684.65    53425.73    655.84 o 
   3  12   6       14.71       -7.36     24.20 o 
   4  12   6    21289.87    21308.04    331.00 o 
   5  12   6        0.38       15.93     22.91 o 
   6  12   6    11625.95    11670.82    261.12 o 
   7  12   6      645.38      663.40    129.30 o 
   1  13   6    10054.33     9959.93    160.31 o 
   2  13   6       59.03       38.28     15.77 o 
   3  13   6     1179.50     1286.90     57.45 o 
   4  13   6        2.28       27.97     33.05 o 
   5  13   6     7813.54     7468.85    176.11 o 
   6  13   6      143.21      110.05     42.71 o 
   7  13   6      880.43      792.86    127.67 o 
   0  14   6    10428.50    10943.17    228.16 o 
   1  14   6      346.72      341.91     32.52 o 
   2  14   6       37.52       38.51     15.63 o 
   3  14   6     2004.70     1990.52     77.92 o 
   4  14   6      231.20      306.87     44.46 o 
   5  14   6     1346.94     1117.73    114.40 o 
   6  14   6     1286.09     1205.50     95.35 o 
   7  14   6       60.23       -0.19     48.33 o 
   1  15   6     2205.71     2204.85     68.00 o 
   2  15   6      778.76      826.20     45.52 o 
   3  15   6     1002.62      951.31     58.35 o 
   4  15   6      134.23      155.40     36.50 o 
   5  15   6      293.88      284.32     61.12 o 
   6  15   6       14.75      -21.51     35.14 o 
   7  15   6      513.65      440.52     83.51 o 
   0  16   6    42621.45    43229.30    803.47 o 
   1  16   6     3215.70     2970.24     83.11 o 
   2  16   6    27632.68    27317.89    349.50 o 
   3  16   6      289.39      317.59     39.10 o 
   4  16   6    22198.62    21208.81    310.75 o 
   5  16   6      339.73      354.92     67.53 o 
   6  16   6     9239.37     9048.19    247.66 o 
   7  16   6      755.62      718.52    188.47 o 
   1  17   6     2034.21     1920.16     75.44 o 
   2  17   6      112.61       51.40     23.62 o 
   3  17   6     1868.86     1833.43     68.91 o 
   4  17   6      430.82      457.84     35.08 o 
   5  17   6     2482.52     2477.72    159.02 o 
   6  17   6       43.24       85.23     54.12 o 
   0  18   6      878.28      899.84    170.56 o 
   1  18   6      933.02      919.96     56.78 o 
   2  18   6      571.96      638.27     56.54 o 
   3  18   6       15.66       35.75     21.99 o 
   4  18   6     1058.43      978.72     85.88 o 
   5  18   6       18.22       -6.30     57.83 o 
   6  18   6      413.83      372.04     75.27 o 
   1  19   6      395.82      293.70     42.31 o 
   2  19   6     1091.35     1101.88    102.21 o 
   3  19   6      974.54     1021.38     74.04 o 
   4  19   6      386.78      347.35    126.82 o 
   5  19   6      783.26      706.36    120.37 o 
   6  19   6       10.03      -26.78     49.08 o 
   0  20   6    25401.54    24771.46    550.21 o 
   1  20   6     1114.55      994.67     70.86 o 
   2  20   6    32359.02    32461.44    566.48 o 
   3  20   6      406.44      488.54     52.23 o 
   4  20   6    15751.52    15697.59    472.03 o 
   5  20   6      210.76      271.09     93.46 o 
   6  20   6     3741.15     2831.03    312.77 o 
   1  21   6     1123.24     1146.79     77.35 o 
   2  21   6      854.15      814.02     79.96 o 
   3  21   6     5732.19     5468.81    266.72 o 
   4  21   6     1692.12     1439.29    186.52 o 
   5  21   6       27.50        1.29     65.15 o 
   0  22   6      171.40      195.12     56.11 o 
   1  22   6      207.46      196.53     40.78 o 
   2  22   6     1229.50     1123.45     97.00 o 
   3  22   6      165.35      221.00     49.86 o 
   4  22   6     1118.41     1001.12    134.44 o 
   5  22   6       80.62       77.88     57.50 o 
   1  23   6     1798.80     1737.00    117.99 o 
   2  23   6      256.43      239.18     60.10 o 
   3  23   6       28.86       32.98     40.00 o 
   4  23   6      163.58       67.31    126.57 o 
   0  24   6    30680.91    31253.34    688.96 o 
   1  24   6      238.31      215.62     44.86 o 
   2  24   6    15459.26    15476.12    356.03 o 
   3  24   6        0.98      -45.13     45.13 o 
   4  24   6     8077.04     8258.72    347.72 o 
   1  25   6      278.00      294.91     60.27 o 
   2  25   6      123.67       71.32     46.21 o 
   3  25   6     7051.72     7505.07    317.84 o 
   4  25   6       16.02      -84.54    107.19 o 
   0  26   6      379.01      358.64     80.22 o 
   1  26   6        9.54       10.65     41.13 o 
   2  26   6      489.63      485.56     74.71 o 
   3  26   6       20.01      -55.19     59.66 o 
   1  27   6      353.64      351.52     69.93 o 
   2  27   6      306.87      387.69     73.26 o 
   3  27   6       17.22      -92.20     93.02 o 
   0  28   6    13277.78    13823.22    419.02 o 
   1  28   6     1344.29     1561.23    127.01 o 
   2  28   6     9058.78     9443.98    365.65 o 
   1  29   6     1681.37     1831.87    142.01 o 
   1   1   7    43541.68    42616.29    311.23 o 
   2   1   7     1274.39     1377.40     54.93 o 
   3   1   7    36559.07    37272.35    320.67 o 
   4   1   7      514.22      508.99     30.14 o 
   5   1   7     8149.78     8089.51    100.00 o 
   6   1   7      107.42       94.55     19.66 o 
   7   1   7     3484.44     3745.93    126.98 o 
   8   1   7      373.22      387.10     86.95 o 
   0   2   7     9883.18     9916.54    151.73 o 
   1   2   7     8850.76     8717.43    118.43 o 
   2   2   7    29573.21    29581.94    254.76 o 
   3   2   7      113.00      160.05     15.35 o 
   4   2   7     4710.89     4506.14     69.35 o 
   5   2   7      291.73      299.71     20.36 o 
   6   2   7      598.40      645.95     37.97 o 
   7   2   7      700.86      753.00     84.06 o 
   8   2   7     2822.10     3010.48    214.15 o 
   1   3   7   115052.91   113335.38   1081.57 o 
   2   3   7       56.70       75.06      9.21 o 
   3   3   7    11424.28    11678.89    114.65 o 
   4   3   7      280.35      311.12     20.81 o 
   5   3   7    10291.01    10495.10    123.60 o 
   6   3   7      746.29      748.83     42.60 o 
   7   3   7     7008.54     7162.02    269.93 o 
   8   3   7       91.46       10.73     74.44 o 
   0   4   7    11078.68    11182.51    168.49 o 
   1   4   7       18.18       55.86     11.11 o 
   2   4   7    11112.77    11660.67    121.06 o 
   3   4   7       13.12       26.80      8.26 o 
   4   4   7      189.12      233.08     24.48 o 
   5   4   7      591.35      595.52     47.01 o 
   6   4   7     1588.21     1613.79     66.37 o 
   7   4   7      211.12      193.26     64.53 o 
   8   4   7      962.42     1123.80    202.87 o 
   1   5   7    47501.68    47432.91    410.33 o 
   2   5   7     2710.89     2760.68     52.94 o 
   3   5   7    41561.07    41231.12    328.32 o 
   4   5   7      515.69      474.59     29.18 o 
   5   5   7     5947.11     5799.58    108.84 o 
   6   5   7      135.35      142.39     22.70 o 
   7   5   7     3379.49     4094.60    208.66 o 
   8   5   7        5.48      -45.21     45.21 o 
   0   6   7    22715.81    23166.12    358.26 o 
   1   6   7     1341.25     1458.74     41.65 o 
   2   6   7     4580.75     4346.52     62.47 o 
   3   6   7       15.18       29.93      8.61 o 
   4   6   7     4140.53     3969.19     76.00 o 
   5   6   7     2403.49     2309.66    146.50 o 
   6   6   7     1740.26     1810.03     60.32 o 
   7   6   7       28.40       68.05     36.23 o 
   8   6   7     1402.51     1437.86    127.18 o 
   1   7   7    39162.66    39317.77    375.48 o 
   2   7   7     9457.48     9824.88    116.38 o 
   3   7   7    39557.90    39983.54    371.80 o 
   4   7   7     1594.43     1608.31     61.19 o 
   5   7   7     4977.42     5135.34    120.23 o 
   6   7   7     2516.79     2565.77     80.32 o 
   7   7   7     6334.58     6308.79    256.71 o 
   8   7   7      122.82      120.32     62.44 o 
   0   8   7     7080.09     7893.29    173.97 o 
   1   8   7     1731.90     2076.21     48.42 o 
   2   8   7     1089.88     1127.02     54.68 o 
   3   8   7        4.95       -0.92     10.65 o 
   4   8   7       50.98       36.46     22.78 o 
   5   8   7      253.11      181.20     30.54 o 
   6   8   7      355.76      386.62     58.99 o 
   7   8   7       26.65       44.48     34.26 o 
   8   8   7       17.05       30.42     79.90 o 
   1   9   7    11372.58    10934.61    138.18 o 
   2   9   7     7417.76     7504.65    145.95 o 
   3   9   7    38533.14    38799.41    520.32 o 
   4   9   7     2172.53     2401.32     86.15 o 
   5   9   7     2931.20     2970.63     92.16 o 
   6   9   7     1015.45     1104.90     95.71 o 
   7   9   7     5680.35     5600.64    225.41 o 
   8   9   7       29.09       43.08     54.04 o 
   0  10   7     6218.45     6013.67    175.31 o 
   1  10   7     1692.03     1818.77     68.60 o 
   2  10   7     7629.66     7790.48    123.62 o 
   3  10   7        0.43       23.83     14.80 o 
   4  10   7     5954.43     5738.80    145.50 o 
   5  10   7      420.89      414.88     46.97 o 
   6  10   7     1936.09     2003.54    151.73 o 
   7  10   7     1575.14     1678.38    110.30 o 
   1  11   7    16679.72    16484.82    321.32 o 
   2  11   7     3166.72     3345.04     73.28 o 
   3  11   7    36084.16    36264.07    543.44 o 
   4  11   7        1.60       17.96     22.96 o 
   5  11   7     3787.04     3936.77    122.18 o 
   6  11   7       27.38       96.09     53.52 o 
   7  11   7     5426.31     5215.83    172.61 o 
   0  12   7     6226.03     6328.90    239.71 o 
   1  12   7     5753.61     6302.34    138.62 o 
   2  12   7     1416.62     1350.07     49.56 o 
   3  12   7      914.48      886.61     80.66 o 
   4  12   7      634.25      608.74     56.41 o 
   5  12   7       60.76       20.32     27.04 o 
   6  12   7      472.06      527.47     93.99 o 
   7  12   7      785.34      679.83     76.76 o 
   1  13   7    18843.23    18712.80    291.66 o 
   2  13   7      798.94      777.11     44.77 o 
   3  13   7    12011.01    11614.77    302.96 o 
   4  13   7       75.48       56.91     28.86 o 
   5  13   7     4653.32     4716.37    175.99 o 
   6  13   7        0.05        3.38     40.52 o 
   7  13   7     3967.15     3904.09    231.73 o 
   0  14   7     3313.16     3291.35    141.27 o 
   1  14   7        2.47       -4.55     15.08 o 
   2  14   7     6955.13     6877.05    233.95 o 
   3  14   7      747.80      718.77     53.53 o 
   4  14   7     3430.40     3126.04    141.21 o 
   5  14   7      212.92      236.18     70.62 o 
   6  14   7      343.71      289.88     62.16 o 
   7  14   7      122.20       43.97     51.85 o 
   1  15   7    25322.50    25676.13    372.70 o 
   2  15   7      122.72      168.03     24.78 o 
   3  15   7    29585.56    29142.37    470.60 o 
   4  15   7      487.97      371.65     55.34 o 
   5  15   7     5643.04     5424.39    246.50 o 
   6  15   7       52.30       46.44     47.57 o 
   7  15   7     2947.91     3081.73    214.36 o 
   0  16   7     8034.02     8321.22    201.90 o 
   1  16   7     2365.07     2379.25     75.68 o 
   2  16   7     5534.28     5610.72    114.53 o 
   3  16   7     2015.13     2080.85     83.85 o 
   4  16   7      630.67      557.38     65.20 o 
   5  16   7      910.74      902.19    121.12 o 
   6  16   7      839.36      702.95     92.90 o 
   7  16   7     1040.16     1077.16    140.44 o 
   1  17   7    13359.29    13452.75    215.03 o 
   2  17   7     2512.81     2392.04     75.21 o 
   3  17   7     6001.23     5752.85    124.88 o 
   4  17   7     3575.75     3359.13    113.31 o 
   5  17   7     6086.72     6078.23    271.94 o 
   6  17   7        1.81        5.48     58.11 o 
   0  18   7     2396.86     2124.13    126.33 o 
   1  18   7       32.01      -20.77     20.77 o 
   2  18   7    12436.54    12409.55    201.76 o 
   3  18   7      137.32      149.64     29.35 o 
   4  18   7       56.80       42.84     48.74 o 
   5  18   7       10.47       -8.16     58.20 o 
   6  18   7      838.25      782.52     98.23 o 
   1  19   7    20013.24    20031.45    328.39 o 
   2  19   7      639.86      622.64     53.41 o 
   3  19   7     6058.29     5920.99    217.51 o 
   4  19   7      110.99      253.89     75.95 o 
   5  19   7    10665.89     9966.67    557.61 o 
   6  19   7        3.80       67.72     54.61 o 
   0  20   7     6108.63     6203.21    224.77 o 
   1  20   7      103.23      151.97     36.71 o 
   2  20   7       72.87        8.94     38.19 o 
   3  20   7        0.08      -17.05     25.61 o 
   4  20   7      528.82      505.24    102.53 o 
   5  20   7        0.16       -2.44     65.48 o 
   6  20   7      701.64      598.66    168.11 o 
   1  21   7    13472.41    13227.14    254.99 o 
   2  21   7     1138.54     1023.14     89.66 o 
   3  21   7     2423.44     2464.96    124.29 o 
   4  21   7     2561.53     2848.73    329.30 o 
   5  21   7     2902.85     2735.43    286.95 o 
   0  22   7     5492.25     5088.82    260.64 o 
   1  22   7      500.03      498.31     54.77 o 
   2  22   7     1937.59     1864.21    121.16 o 
   3  22   7       27.62      -14.43     32.28 o 
   4  22   7     2549.63     2273.46    198.93 o 
   5  22   7       63.61        9.77    105.40 o 
   1  23   7    18132.69    18383.74    328.85 o 
   2  23   7     1235.58     1343.45    107.60 o 
   3  23   7     5404.71     5432.10    328.27 o 
   4  23   7      436.19      399.72    236.29 o 
   0  24   7        1.95        2.74     47.59 o 
   1  24   7      510.99      546.63     60.80 o 
   2  24   7        1.84      -15.83     40.73 o 
   3  24   7       62.27       46.43     60.01 o 
   4  24   7       33.88       93.37     80.98 o 
   1  25   7     3348.96     3626.82    150.08 o 
   2  25   7      581.59      602.84     82.69 o 
   3  25   7     6282.83     6406.34    732.56 o 
   4  25   7      967.01     1006.56    217.80 o 
   0  26   7     3530.86     3206.78    192.14 o 
   1  26   7      109.19      119.09     51.02 o 
   2  26   7     1067.24     1176.55    113.40 o 
   3  26   7       26.21       29.74     65.46 o 
   1  27   7     9823.85    10130.79    339.32 o 
   2  27   7       23.85        9.90     45.58 o 
   3  27   7     5106.40     5180.85    387.86 o 
   0  28   7      182.36        7.60     67.04 o 
   1  28   7      135.12      221.98     61.80 o 
   2  28   7      300.97      202.16    131.62 o 
   1  29   7     2845.88     2972.68    238.38 o 
   0   0   8     1065.07      842.43     54.08 o 
   1   0   8    52068.19    53973.71    582.09 o 
   2   0   8   131753.50   131177.91   1766.72 o 
   3   0   8      135.35      113.78     18.22 o 
   4   0   8    27168.59    26268.20    330.18 o 
   5   0   8     1890.86     1894.27    106.15 o 
   6   0   8     5143.00     5233.74    186.29 o 
   7   0   8     1035.10     1246.28    121.62 o 
   8   0   8    13706.19    14018.97    615.92 o 
   1   1   8     2705.16     2548.35     35.50 o 
   2   1   8        0.43        0.12     12.47 o 
   3   1   8     8360.82     8440.50    102.04 o 
   4   1   8     3914.05     3928.65     66.41 o 
   5   1   8     6606.71     6759.15    112.96 o 
   6   1   8      285.47      280.96     27.29 o 
   7   1   8      193.54      184.39     42.58 o 
   8   1   8      333.80      380.64     91.20 o 
   0   2   8      282.23      411.46     66.57 o 
   1   2   8     1025.64     1009.05     26.51 o 
   2   2   8     2514.07     2632.64     44.00 o 
   3   2   8     1578.06     1599.36     52.72 o 
   4   2   8      738.69      817.69     40.62 o 
   5   2   8       62.94       65.77     15.90 o 
   6   2   8     1056.59     1072.21     56.73 o 
   7   2   8      322.51      312.13     49.47 o 
   8   2   8       28.42       -2.24     75.50 o 
   1   3   8    31380.78    31054.86    252.86 o 
   2   3   8      157.66      154.52     14.88 o 
   3   3   8     1401.12     1350.61     57.25 o 
   4   3   8     3102.43     3062.10     67.07 o 
   5   3   8     4359.08     4328.28     65.54 o 
   6   3   8      925.97      908.93     53.63 o 
   7   3   8     1752.72     1797.65    125.35 o 
   8   3   8      121.74      189.32     78.53 o 
   0   4   8    52459.13    52549.27    638.16 o 
   1   4   8      682.04      660.01     32.11 o 
   2   4   8    56231.79    54311.74    445.36 o 
   3   4   8      588.30      598.71     23.49 o 
   4   4   8    33635.11    33868.78    357.13 o 
   5   4   8      403.82      374.47     28.79 o 
   6   4   8    12310.14    12242.30    208.18 o 
   7   4   8      204.18      174.78     51.87 o 
   8   4   8     8107.75     8251.32    280.91 o 
   1   5   8      137.66      173.65     14.08 o 
   2   5   8     1879.71     1843.70     42.75 o 
   3   5   8    16990.13    16568.00    154.05 o 
   4   5   8     3674.78     3716.75     72.31 o 
   5   5   8      324.80      401.58     32.25 o 
   6   5   8      348.57      391.60     38.33 o 
   7   5   8     2460.88     2220.42    191.42 o 
   8   5   8        0.80      -13.48     50.94 o 
   0   6   8     1467.97     1423.43     50.25 o 
   1   6   8      412.02      346.34     20.93 o 
   2   6   8      567.89      549.83     24.74 o 
   3   6   8        1.82        5.08      8.39 o 
   4   6   8      382.95      421.89     32.28 o 
   5   6   8     2216.87     2184.07     82.28 o 
   6   6   8      961.22     1049.05     63.58 o 
   7   6   8      121.30      192.91     56.75 o 
   8   6   8      599.81      617.09     91.20 o 
   1   7   8    12644.09    12903.36    154.07 o 
   2   7   8     5317.17     5489.36     86.48 o 
   3   7   8     6992.72     6890.79     89.58 o 
   4   7   8      934.31      964.25     42.02 o 
   5   7   8      476.13      568.41     41.25 o 
   6   7   8      656.61      635.54     62.62 o 
   7   7   8      134.89      191.38     46.25 o 
   8   7   8      251.86      183.22     65.32 o 
   0   8   8    43046.22    42321.81    618.41 o 
   1   8   8     1914.83     2000.70     48.87 o 
   2   8   8    60509.27    61418.61    535.77 o 
   3   8   8     1308.62     1350.48     55.31 o 
   4   8   8    21916.66    21215.17    430.23 o 
   5   8   8     2172.84     2238.22     72.39 o 
   6   8   8    19830.21    19497.94    649.77 o 
   7   8   8      334.74      291.45     52.54 o 
   8   8   8     3894.86     3764.13    331.74 o 
   1   9   8     4881.96     4718.70     81.08 o 
   2   9   8      606.07      732.99     34.22 o 
   3   9   8     4697.17     4645.30    100.51 o 
   4   9   8      374.56      319.67     36.72 o 
   5   9   8      104.75      102.33     30.85 o 
   6   9   8      211.72      109.10     48.78 o 
   7   9   8     2221.53     2245.01    124.97 o 
   0  10   8     1443.30     1671.07     71.59 o 
   1  10   8     2686.30     2750.34     61.17 o 
   2  10   8       29.67       54.39     20.33 o 
   3  10   8      125.11      105.42     23.13 o 
   4  10   8      246.54      228.08     37.44 o 
   5  10   8      531.68      555.42     56.64 o 
   6  10   8        6.51       20.04     72.00 o 
   7  10   8      572.88      511.14     67.36 o 
   1  11   8     1035.22      995.40     47.50 o 
   2  11   8     4353.78     4286.46    105.66 o 
   3  11   8     5164.18     5012.35    122.15 o 
   4  11   8      369.09      386.63     57.80 o 
   5  11   8        5.91       12.07     23.91 o 
   6  11   8       78.19       97.58     85.85 o 
   7  11   8     2280.60     2457.09    137.07 o 
   0  12   8    50184.32    50394.70    751.33 o 
   1  12   8      473.51      480.58     52.25 o 
   2  12   8    25873.75    25905.35    526.04 o 
   3  12   8     6995.61     6735.03    152.85 o 
   4  12   8    16175.90    15375.25    294.61 o 
   5  12   8      108.12      121.47     33.76 o 
   6  12   8    19295.44    19582.96    732.88 o 
   7  12   8       17.60       33.62     42.50 o 
   1  13   8     8524.84     8502.53    198.50 o 
   2  13   8     3622.55     3552.72    142.62 o 
   3  13   8      395.94      404.73     42.29 o 
   4  13   8      259.49      267.01     53.37 o 
   5  13   8     3163.53     3247.24    256.08 o 
   6  13   8       32.10       -1.35     49.96 o 
   7  13   8     1537.17     1371.56    122.06 o 
   0  14   8     5148.15     4686.47    274.49 o 
   1  14   8     1836.59     1829.45     87.74 o 
   2  14   8       45.59       61.08     23.44 o 
   3  14   8     1350.91     1126.89     98.66 o 
   4  14   8       41.32       35.20     53.59 o 
   5  14   8      324.63      186.52     94.81 o 
   6  14   8     1316.13     1363.72    214.21 o 
   7  14   8       47.76       67.78     56.93 o 
   1  15   8     2200.25     2110.35     94.09 o 
   2  15   8     1998.70     2096.68     73.03 o 
   3  15   8     1201.64     1288.11     76.24 o 
   4  15   8     3310.33     3249.60    176.34 o 
   5  15   8      599.18      506.93     97.62 o 
   6  15   8        1.27      -79.24     83.00 o 
   7  15   8      601.68      626.50    137.38 o 
   0  16   8    11341.38    10985.09    295.11 o 
   1  16   8     2073.58     2094.79     83.14 o 
   2  16   8    48867.45    49890.55    577.87 o 
   3  16   8      179.99      216.51     36.73 o 
   4  16   8    11975.94    12434.33    338.67 o 
   5  16   8        1.97       60.11     54.18 o 
   6  16   8     7383.81     6839.68    301.17 o 
   7  16   8      400.02      336.81     95.83 o 
   1  17   8     4889.67     4890.65    128.91 o 
   2  17   8        3.42        7.77     21.93 o 
   3  17   8     1668.81     1750.99    108.60 o 
   4  17   8        3.88       14.46     34.59 o 
   5  17   8     2977.40     2636.96    202.33 o 
   6  17   8        4.54      -52.56     52.99 o 
   0  18   8     1626.58     1618.61    120.61 o 
   1  18   8       67.29       39.15     27.96 o 
   2  18   8      125.37      134.89     31.68 o 
   3  18   8      465.83      435.08     48.03 o 
   4  18   8       89.61      168.72     64.95 o 
   5  18   8       39.71       72.35     64.10 o 
   6  18   8      715.47      741.03     99.11 o 
   1  19   8     2442.70     2668.57    104.24 o 
   2  19   8        2.69       25.16     25.10 o 
   3  19   8      221.60      218.49     45.98 o 
   4  19   8      113.76      113.95     63.63 o 
   5  19   8     2369.93     2432.67    205.70 o 
   6  19   8      251.37      270.81     86.70 o 
   0  20   8     7753.69     7347.49    554.43 o 
   1  20   8      152.72      120.52     36.59 o 
   2  20   8    23487.23    23931.90    375.82 o 
   3  20   8        4.22      -18.65     28.70 o 
   4  20   8    13581.78    13440.06    433.21 o 
   5  20   8      120.77       30.13     68.03 o 
   6  20   8     4213.42     3850.78    364.41 o 
   1  21   8     1958.04     1897.79    100.79 o 
   2  21   8     1321.17     1269.75     78.10 o 
   3  21   8     5636.10     5581.68    180.85 o 
   4  21   8     1152.89     1481.11    156.68 o 
   5  21   8      130.22       51.73     69.61 o 
   0  22   8      624.10      643.24    121.20 o 
   1  22   8      253.16      199.32     44.09 o 
   2  22   8      581.80      533.36     69.70 o 
   3  22   8      199.09      182.17     48.56 o 
   4  22   8      422.04      326.37     93.46 o 
   5  22   8      156.77      209.98    140.09 o 
   1  23   8     1021.77      871.93     74.58 o 
   2  23   8       54.52      104.88     52.42 o 
   3  23   8      578.65      453.98     99.44 o 
   4  23   8      172.93      168.90     80.27 o 
   0  24   8    13600.25    13388.68    385.91 o 
   1  24   8       79.31       47.44     36.37 o 
   2  24   8     9392.07     9258.19    261.10 o 
   3  24   8       40.87      -16.16     50.59 o 
   4  24   8     9224.32     9473.58    535.61 o 
   1  25   8      480.41      472.97     59.03 o 
   2  25   8      280.97      324.16     67.34 o 
   3  25   8     5943.69     6065.44    459.54 o 
   0  26   8      311.76      291.99    135.53 o 
   1  26   8       23.57       30.14     43.48 o 
   2  26   8     1344.51     1403.75    117.52 o 
   3  26   8      291.46      400.24    152.80 o 
   1  27   8     1633.94     1515.54    125.58 o 
   2  27   8      663.51      627.98     86.52 o 
   3  27   8      478.48      587.09    172.18 o 
   0  28   8    23990.72    24708.43    896.27 o 
   1  28   8      913.77     1127.31    119.38 o 
   2  28   8     3850.87     4114.19    379.88 o 
   1  29   8      942.40     1088.39    114.26 o 
   1   1   9    14478.24    13615.43    122.95 o 
   2   1   9     4185.88     4823.75     75.28 o 
   3   1   9     7977.84     7686.37     92.17 o 
   4   1   9       72.81       58.25     12.65 o 
   5   1   9    24011.39    24268.99    278.56 o 
   6   1   9       24.48       57.57     18.35 o 
   7   1   9     4124.27     4538.91    147.58 o 
   8   1   9        8.50       61.81     63.29 o 
   0   2   9     4482.79     4311.02     98.98 o 
   1   2   9     5847.43     5986.90     67.85 o 
   2   2   9    12349.83    11434.06    108.34 o 
   3   2   9      375.02      426.86     23.64 o 
   4   2   9     7028.68     7146.86     97.53 o 
   5   2   9     3964.46     3921.78     83.30 o 
   6   2   9     4322.61     4248.30    102.01 o 
   7   2   9      506.05      609.42     65.34 o 
   8   2   9     3226.23     3739.25    246.35 o 
   1   3   9    24947.95    24596.11    210.37 o 
   2   3   9       81.07       53.55      9.64 o 
   3   3   9     3486.60     3300.29     78.69 o 
   4   3   9       10.79       12.34     12.06 o 
   5   3   9    25665.73    25912.16    279.56 o 
   6   3   9       50.86       80.34     29.80 o 
   7   3   9     7314.27     7688.83    237.03 o 
   8   3   9        0.49      -40.49     52.93 o 
   0   4   9        0.54       13.19     14.35 o 
   1   4   9     2931.19     2737.21     47.74 o 
   2   4   9        7.16       14.09     10.79 o 
   3   4   9        6.97       10.48      8.23 o 
   4   4   9      595.37      685.52     30.52 o 
   5   4   9      650.65      647.88     51.68 o 
   6   4   9      194.28      244.42     36.74 o 
   7   4   9     1406.23     1506.44    121.31 o 
   8   4   9       56.40      122.21     76.32 o 
   1   5   9    10771.76    10176.84    107.23 o 
   2   5   9     5203.50     5113.52     83.38 o 
   3   5   9    18928.04    17960.60    173.92 o 
   4   5   9     1717.48     1748.12     56.54 o 
   5   5   9     8467.73     8549.54    138.75 o 
   6   5   9      299.48      333.12     61.55 o 
   7   5   9     2325.18     2387.22    149.92 o 
   8   5   9        2.79      -13.81     57.93 o 
   0   6   9    16009.82    15542.01    267.06 o 
   1   6   9      888.62      858.66     37.67 o 
   2   6   9    12505.55    12527.43    127.36 o 
   3   6   9        3.38       11.36     10.25 o 
   4   6   9     9073.01     8888.09    145.21 o 
   5   6   9      636.64      641.34     51.26 o 
   6   6   9     5542.48     5786.80    139.44 o 
   7   6   9        5.43       23.32     54.11 o 
   8   6   9      636.54      615.17    113.96 o 
   1   7   9    23273.87    23034.87    228.19 o 
   2   7   9     1835.66     1905.26     45.35 o 
   3   7   9    20725.18    20681.30    211.94 o 
   4   7   9     3641.93     3584.49     79.81 o 
   5   7   9     7263.02     7408.38    137.57 o 
   6   7   9     2599.48     2605.52    117.77 o 
   7   7   9     8283.31     8482.44    358.55 o 
   8   7   9       41.30       24.19     54.77 o 
   0   8   9      324.79      446.11     36.50 o 
   1   8   9      284.30      281.17     28.94 o 
   2   8   9       50.39       38.39     12.42 o 
   3   8   9      444.86      491.39     27.17 o 
   4   8   9        1.09        3.58     31.62 o 
   5   8   9      681.26      747.49     47.07 o 
   6   8   9       90.58      115.39     49.20 o 
   7   8   9      453.97      429.65     61.30 o 
   8   8   9      141.17      139.81     72.65 o 
   1   9   9    13433.42    13780.04    167.07 o 
   2   9   9     9380.20     9539.77    183.98 o 
   3   9   9    25047.37    24721.75    424.94 o 
   4   9   9      595.85      592.39     46.75 o 
   5   9   9     1241.21     1338.05     67.42 o 
   6   9   9      279.15      225.03     56.97 o 
   7   9   9     6383.24     6340.77    188.13 o 
   0  10   9    14801.37    13974.60    262.20 o 
   1  10   9      216.38      265.27     23.78 o 
   2  10   9     1382.99     1314.50     47.98 o 
   3  10   9      284.25      275.91     53.63 o 
   4  10   9     3317.18     3153.84     95.96 o 
   5  10   9      503.75      445.27     44.80 o 
   6  10   9     9097.84     9571.07    337.06 o 
   7  10   9      308.67      338.09     69.15 o 
   1  11   9    12074.39    12388.07    185.49 o 
   2  11   9     1509.57     1618.88     77.57 o 
   3  11   9    31646.73    31162.88    487.58 o 
   4  11   9     1388.07     1358.32     76.67 o 
   5  11   9     5584.00     5354.05    194.73 o 
   6  11   9       10.81      -57.50     67.77 o 
   7  11   9     2364.49     2070.91    126.58 o 
   0  12   9     3035.91     2919.87    105.64 o 
   1  12   9     4048.05     4059.33     98.23 o 
   2  12   9     1368.31     1245.90     69.16 o 
   3  12   9      867.39      913.91     56.42 o 
   4  12   9      224.29      168.99     37.04 o 
   5  12   9        1.67       -3.58     33.74 o 
   6  12   9       56.38       21.99     85.85 o 
   7  12   9     1301.68     1264.73    102.67 o 
   1  13   9     6307.98     6138.18    141.83 o 
   2  13   9     1671.49     1478.94     80.94 o 
   3  13   9    21286.10    21265.98    364.68 o 
   4  13   9     1537.89     1683.07     86.42 o 
   5  13   9     5171.87     5338.87    337.69 o 
   6  13   9      103.25       70.70     87.15 o 
   7  13   9     3155.75     3282.11    181.98 o 
   0  14   9     4463.92     4475.81    171.23 o 
   1  14   9      150.25      208.76     52.13 o 
   2  14   9    15165.66    15135.27    242.07 o 
   3  14   9       46.47       32.18     25.88 o 
   4  14   9     3444.67     3554.96    226.76 o 
   5  14   9      126.24      190.10     90.25 o 
   6  14   9     1171.81     1045.61    132.85 o 
   7  14   9       63.17       66.30     64.01 o 
   1  15   9    11083.14    10964.63    242.58 o 
   2  15   9        2.86      -18.87     18.87 o 
   3  15   9    10751.72    10615.03    226.56 o 
   4  15   9      312.47      274.83     60.42 o 
   5  15   9     8769.38     9274.03    473.87 o 
   6  15   9      456.42      473.38    195.24 o 
   7  15   9     3716.47     3468.47    239.69 o 
   0  16   9      572.20      361.96     86.66 o 
   1  16   9     5312.76     5420.80    152.64 o 
   2  16   9     1866.12     1902.44     76.17 o 
   3  16   9      341.58      215.63     96.60 o 
   4  16   9      743.21      844.97     94.05 o 
   5  16   9      393.03      310.04     87.58 o 
   6  16   9      292.72      300.05    107.19 o 
   1  17   9    11753.13    12014.82    260.44 o 
   2  17   9      455.86      450.88     48.89 o 
   3  17   9     2034.81     2071.36    115.14 o 
   4  17   9        1.14       17.69     41.05 o 
   5  17   9     7767.49     7924.77    474.69 o 
   6  17   9      275.80      288.68     91.64 o 
   0  18   9      377.87      338.51     60.83 o 
   1  18   9       73.16       65.03     28.59 o 
   2  18   9    10675.15    11255.10    273.17 o 
   3  18   9      155.82      125.29     38.75 o 
   4  18   9     3291.89     3062.51    213.67 o 
   5  18   9       17.88      136.71     70.22 o 
   6  18   9      931.02      980.71    143.64 o 
   1  19   9    11819.57    11782.91    230.65 o 
   2  19   9      757.24      733.61     58.32 o 
   3  19   9     2516.80     2269.21    190.32 o 
   4  19   9     1404.21     1115.52    210.55 o 
   5  19   9    12335.22    11979.74    416.90 o 
   0  20   9     2159.70     2207.25    151.13 o 
   1  20   9      534.51      532.79     76.49 o 
   2  20   9      115.07       72.90     33.88 o 
   3  20   9     1717.27     1627.25     99.12 o 
   4  20   9       44.88      103.88     65.78 o 
   5  20   9       93.14      138.80     80.04 o 
   1  21   9     6926.44     7022.50    173.80 o 
   2  21   9      463.12      359.28     48.47 o 
   3  21   9     1560.72     1450.23    103.93 o 
   4  21   9      629.98      498.64    120.95 o 
   5  21   9     4842.39     4336.12    398.37 o 
   0  22   9     1918.12     1770.67    142.94 o 
   1  22   9      967.04      955.31     74.72 o 
   2  22   9     3839.50     3647.02    150.84 o 
   3  22   9       56.47       46.01     39.67 o 
   4  22   9     2741.87     2510.08    211.62 o 
   1  23   9     7974.36     7852.39    193.56 o 
   2  23   9     2276.74     2333.38    141.02 o 
   3  23   9     4534.78     4608.57    242.02 o 
   4  23   9     1417.50     1074.62    148.70 o 
   0  24   9      492.91      460.41     85.97 o 
   1  24   9     3122.60     2857.37    125.48 o 
   2  24   9      256.88      259.63     61.38 o 
   3  24   9      390.48      323.12     90.74 o 
   4  24   9      292.46       68.09    122.50 o 
   1  25   9     1439.63     1384.75    114.32 o 
   2  25   9        2.70       -1.07     46.79 o 
   3  25   9     5928.45     6443.33    299.35 o 
   0  26   9     8956.73     8830.47    311.15 o 
   1  26   9      426.19      412.63     78.63 o 
   2  26   9      515.77      643.26     86.40 o 
   3  26   9       30.10       43.33    100.18 o 
   1  27   9     6832.22     6482.85    298.82 o 
   2  27   9      115.12       89.39     71.65 o 
   3  27   9     4128.70     4667.56    374.18 o 
   0  28   9      607.16      626.02    171.04 o 
   1  28   9       87.86       71.16     55.05 o 
   2  28   9      468.04      312.93    139.60 o 
   0   0  10    18294.61    17722.02    381.51 o 
   1   0  10    12932.76    13010.87    183.21 o 
   2   0  10    32644.74    30094.90    522.70 o 
   3   0  10      300.74      300.10     31.18 o 
   4   0  10    45249.20    45897.05    537.48 o 
   5   0  10     1252.77     1189.43     70.16 o 
   6   0  10     5003.82     5066.67    149.39 o 
   7   0  10      271.18      311.62     75.69 o 
   8   0  10    12704.38    13185.57    611.04 o 
   1   1  10     8288.82     7943.19     81.14 o 
   2   1  10       84.41       57.39     10.36 o 
   3   1  10     3223.69     3180.64     65.26 o 
   4   1  10        0.72       17.81     12.64 o 
   5   1  10     8222.68     8214.47    142.77 o 
   6   1  10        0.02      -11.34     25.21 o 
   7   1  10      798.07      734.20     71.62 o 
   8   1  10      946.07     1104.69    144.72 o 
   0   2  10     1394.20     1529.49     49.38 o 
   1   2  10      552.56      515.11     21.30 o 
   2   2  10     2262.38     2366.77     49.93 o 
   3   2  10      600.59      613.21     27.55 o 
   4   2  10       52.57       96.09     15.56 o 
   5   2  10      422.56      437.91     37.05 o 
   6   2  10       40.42       43.84     35.15 o 
   7   2  10      758.67      881.69     79.22 o 
   8   2  10       21.91       13.26     62.90 o 
   1   3  10     9433.72     9068.11    109.79 o 
   2   3  10     3036.19     3248.91     51.85 o 
   3   3  10      176.48      206.84     18.60 o 
   4   3  10     3330.51     3374.21     69.89 o 
   5   3  10    10966.01    11011.72    190.60 o 
   6   3  10      316.77      366.20     57.44 o 
   7   3  10     1633.21     1588.86    125.16 o 
   8   3  10        0.37      -57.13     57.13 o 
   0   4  10    51506.07    52177.21    577.81 o 
   1   4  10     4651.23     4965.70     70.61 o 
   2   4  10    13513.86    12549.54    133.62 o 
   3   4  10      158.62      170.19     12.86 o 
   4   4  10    33813.94    33573.52    325.23 o 
   5   4  10        1.26       25.34     23.39 o 
   6   4  10    12136.80    11968.60    219.95 o 
   7   4  10      103.37       58.51     54.61 o 
   8   4  10     7107.40     7566.39    554.35 o 
   1   5  10     8348.15     7929.22     96.77 o 
   2   5  10      109.93      105.16     12.67 o 
   3   5  10     6403.24     6342.04    110.41 o 
   4   5  10     1605.40     1600.08     38.81 o 
   5   5  10     2519.19     2403.43     91.36 o 
   6   5  10      548.79      558.91     70.67 o 
   7   5  10     3131.20     3050.45    179.88 o 
   8   5  10      247.49       58.46     70.48 o 
   0   6  10      568.36      689.53     43.62 o 
   1   6  10     4641.22     4449.16     68.04 o 
   2   6  10      213.55      227.59     17.26 o 
   3   6  10        0.88       -5.21     10.45 o 
   4   6  10     1152.00     1159.71     48.05 o 
   5   6  10     1048.23     1106.64     47.88 o 
   6   6  10      222.59      158.08     35.97 o 
   7   6  10      643.99      717.28     91.41 o 
   8   6  10        1.05      -42.58     53.01 o 
   1   7  10     2921.42     2867.73     57.04 o 
   2   7  10       22.63       48.08     11.07 o 
   3   7  10     9860.57     9707.35    123.43 o 
   4   7  10     5191.68     5258.17     86.93 o 
   5   7  10     2571.22     2359.42     89.94 o 
   6   7  10      239.88      250.67     54.76 o 
   7   7  10      666.62      796.70    126.98 o 
   0   8  10    64171.31    62927.82    775.82 o 
   1   8  10     2806.12     3144.79     64.75 o 
   2   8  10     6827.66     6910.91     97.90 o 
   3   8  10     3113.30     3235.21     65.77 o 
   4   8  10    28838.61    28418.04    411.64 o 
   5   8  10      264.29      282.87     31.32 o 
   6   8  10    21561.72    21763.25    383.05 o 
   7   8  10       12.80      -29.44     41.82 o 
   1   9  10     3353.23     3186.74     73.03 o 
   2   9  10        2.03       -5.54     10.91 o 
   3   9  10    23711.65    23881.29    479.72 o 
   4   9  10      377.43      382.85     40.59 o 
   5   9  10      371.15      422.52     42.31 o 
   6   9  10        8.74      -22.88     38.29 o 
   7   9  10     2544.38     2536.30    135.92 o 
   0  10  10       11.20       16.94     18.14 o 
   1  10  10        1.06      -11.41     11.41 o 
   2  10  10      377.15      409.70     31.19 o 
   3  10  10        9.26      -16.89     16.89 o 
   4  10  10     2057.07     2015.16    139.01 o 
   5  10  10      188.79      137.40     40.00 o 
   6  10  10      100.05       69.05     56.15 o 
   7  10  10      309.49      331.78     65.76 o 
   1  11  10     3026.73     3068.44     69.38 o 
   2  11  10       57.79       86.00     19.47 o 
   3  11  10     4875.35     4923.16    129.00 o 
   4  11  10      622.18      670.36     58.86 o 
   5  11  10     1552.05     1549.89    119.54 o 
   6  11  10      137.80      295.99    112.07 o 
   7  11  10     1112.12     1143.87    111.11 o 
   0  12  10    79233.88    80346.17   1386.39 o 
   1  12  10       42.45       24.05     14.82 o 
   2  12  10    15219.42    15396.57    666.67 o 
   3  12  10      100.11      103.47     28.07 o 
   4  12  10    14511.74    14988.62    294.70 o 
   5  12  10      279.24      306.54     63.35 o 
   6  12  10    15066.69    14701.03    625.70 o 
   7  12  10       13.07       38.64     48.62 o 
   1  13  10     4969.84     5116.80    129.95 o 
   2  13  10     2566.34     2309.64    144.73 o 
   3  13  10     6594.92     6227.38    222.28 o 
   4  13  10     8451.76     8558.63    303.84 o 
   5  13  10     2743.31     2951.41    281.65 o 
   6  13  10      389.60      493.10    138.79 o 
   7  13  10     2040.71     1924.36    130.24 o 
   0  14  10     1246.81     1162.78    139.93 o 
   1  14  10     2929.92     2804.02    108.80 o 
   2  14  10       61.96       54.00     27.45 o 
   3  14  10       18.06      -11.37     23.45 o 
   4  14  10      662.90      527.06     77.48 o 
   5  14  10      339.97      235.72    100.02 o 
   6  14  10     1381.51     1149.42    193.52 o 
   7  14  10      467.97      522.40    100.75 o 
   1  15  10     3685.25     3508.16    154.46 o 
   2  15  10        1.22        9.51     20.77 o 
   3  15  10     2055.81     2173.56     92.62 o 
   4  15  10      653.68      632.01     82.58 o 
   5  15  10     1936.75     2028.91    248.10 o 
   6  15  10        4.26      -28.55     70.05 o 
   7  15  10      612.07      442.27    138.46 o 
   0  16  10     6427.21     6679.69    321.73 o 
   1  16  10     1509.54     1501.34    117.06 o 
   2  16  10    25699.07    26397.25    439.33 o 
   3  16  10     2214.53     2086.16    213.56 o 
   4  16  10    12946.08    13330.06    581.06 o 
   5  16  10       21.63       -9.94     71.02 o 
   6  16  10     4942.55     4558.38    247.13 o 
   1  17  10     4183.55     4188.42    137.55 o 
   2  17  10       13.99       -6.26     26.25 o 
   3  17  10     2884.78     3433.27    265.20 o 
   4  17  10     1280.35     1539.40    214.05 o 
   5  17  10     3178.61     2983.18    221.24 o 
   6  17  10      184.51      221.33    124.46 o 
   0  18  10     5480.31     5438.63    203.07 o 
   1  18  10       90.54       67.72     35.27 o 
   2  18  10       90.85       68.50     51.20 o 
   3  18  10      264.14      237.24     69.07 o 
   4  18  10        0.35       40.40     68.91 o 
   5  18  10       36.62      -77.22     81.53 o 
   6  18  10      562.67      691.67    175.61 o 
   1  19  10     4167.20     4028.54    124.53 o 
   2  19  10      274.59      268.93     40.64 o 
   3  19  10       87.60       77.47     35.50 o 
   4  19  10      356.51      397.28    104.42 o 
   5  19  10     4419.40     4197.08    273.19 o 
   0  20  10     5278.96     5555.28    214.31 o 
   1  20  10      433.28      434.53     52.14 o 
   2  20  10    17606.52    17567.68    302.74 o 
   3  20  10        0.40      -28.46     28.46 o 
   4  20  10    11243.40    11366.05    396.75 o 
   5  20  10       45.25       50.43    103.85 o 
   1  21  10     3597.86     3773.89    125.60 o 
   2  21  10      342.13      363.87     73.71 o 
   3  21  10     1867.11     1909.67    111.14 o 
   4  21  10       26.69       93.04     68.36 o 
   5  21  10     2245.47     1737.16    268.95 o 
   0  22  10        7.54      -16.42     40.88 o 
   1  22  10     2594.96     2507.65    131.20 o 
   2  22  10      167.52       91.27     69.01 o 
   3  22  10        5.04       -5.51     34.76 o 
   4  22  10      282.22      270.18     90.99 o 
   1  23  10      254.58      337.75     52.60 o 
   2  23  10      405.61      357.89     65.35 o 
   3  23  10     1133.67      969.85    129.47 o 
   4  23  10       48.41       31.11     71.07 o 
   0  24  10     6894.55     6789.84    258.94 o 
   1  24  10       54.46       19.39     34.59 o 
   2  24  10     7694.50     7536.29    235.46 o 
   3  24  10      149.71       30.57     69.68 o 
   4  24  10    10100.88    10390.38    569.66 o 
   1  25  10     1256.57     1048.45    100.49 o 
   2  25  10     1025.05     1032.29    104.22 o 
   3  25  10     5068.25     4957.05    264.85 o 
   0  26  10      165.53      250.83    104.34 o 
   1  26  10       52.85       57.46     51.82 o 
   2  26  10      264.17      269.38     66.46 o 
   3  26  10      127.05      170.23    120.55 o 
   1  27  10      355.11      428.71     76.89 o 
   2  27  10        1.53      -80.96     80.96 o 
   0  28  10    14513.07    16470.60    694.77 o 
   1  28  10     1152.94     1059.02    128.12 o 
   1   1  11    34400.02    33868.12    268.50 o 
   2   1  11       87.39       60.81     14.72 o 
   3   1  11     5149.42     5176.43     75.56 o 
   4   1  11      236.45      233.28     21.04 o 
   5   1  11    16509.22    16523.79    212.08 o 
   6   1  11       76.28       81.67     33.09 o 
   7   1  11     2585.27     2547.65    130.40 o 
   8   1  11        1.58       33.15     75.42 o 
   0   2  11     9837.99     9470.92    147.22 o 
   1   2  11       19.77       31.04      8.65 o 
   2   2  11    23852.12    23717.00    211.89 o 
   3   2  11        0.25       -0.76      9.54 o 
   4   2  11    14614.89    14439.82    154.07 o 
   5   2  11      715.09      687.45     44.34 o 
   6   2  11     2393.24     2317.77    119.11 o 
   7   2  11      105.91      173.25     45.29 o 
   8   2  11     3920.10     4334.89    241.94 o 
   1   3  11    25195.31    24553.51    205.61 o 
   2   3  11     3794.82     3951.16     60.51 o 
   3   3  11     4670.91     4732.86     77.76 o 
   4   3  11     2872.13     2709.01     61.55 o 
   5   3  11    13803.82    13703.85    172.41 o 
   6   3  11       19.46       11.95     26.87 o 
   7   3  11     4488.42     4921.95    192.60 o 
   8   3  11      121.93      116.15     73.93 o 
   0   4  11     8041.67     8740.34    140.28 o 
   1   4  11     7143.30     7111.34     87.79 o 
   2   4  11     3432.29     3610.15     63.22 o 
   3   4  11     2267.66     2170.54     47.33 o 
   4   4  11      266.93      278.12     24.02 o 
   5   4  11      794.01      710.13     56.25 o 
   6   4  11      159.43      135.70     39.23 o 
   7   4  11     1457.32     1480.10    123.56 o 
   8   4  11        3.77        1.00     63.97 o 
   1   5  11    14575.92    14021.30    185.90 o 
   2   5  11     3295.42     3157.92     56.38 o 
   3   5  11    15786.06    15653.70    179.81 o 
   4   5  11       50.22       66.64     16.15 o 
   5   5  11     9147.62     9251.44    241.71 o 
   6   5  11        7.34       12.27     31.74 o 
   7   5  11      931.83     1109.03    110.52 o 
   8   5  11       50.09       -5.52     64.95 o 
   0   6  11    33566.91    32858.05    393.57 o 
   1   6  11      401.50      467.96     28.23 o 
   2   6  11     9589.61     9562.88    109.68 o 
   3   6  11     2623.38     2806.90     64.78 o 
   4   6  11     8743.47     8789.71    104.32 o 
   5   6  11      142.01      147.65     33.02 o 
   6   6  11     5380.75     5760.87    211.26 o 
   7   6  11       10.80       79.34     50.90 o 
   1   7  11    13341.42    13280.92    191.41 o 
   2   7  11      871.38      959.38     36.40 o 
   3   7  11    16059.71    15958.10    167.64 o 
   4   7  11     3533.58     3478.62     56.51 o 
   5   7  11     6826.33     6704.39    152.84 o 
   6   7  11      238.63      233.71     47.95 o 
   7   7  11     4647.08     4653.31    195.50 o 
   0   8  11      437.76      417.81     38.13 o 
   1   8  11     4266.92     4528.92     73.63 o 
   2   8  11     8492.27     8387.84    119.97 o 
   3   8  11       22.67        3.33     13.18 o 
   4   8  11      589.76      616.56     35.49 o 
   5   8  11      849.36      855.57     66.09 o 
   6   8  11       25.21       14.38     33.14 o 
   7   8  11      225.62      242.33     83.68 o 
   1   9  11    19700.61    19552.50    223.91 o 
   2   9  11     2708.00     2601.69     57.84 o 
   3   9  11    17020.10    16502.28    229.60 o 
   4   9  11      356.25      430.61     41.08 o 
   5   9  11      456.50      561.41     67.03 o 
   6   9  11      147.83      139.31     53.96 o 
   7   9  11     4148.18     3825.99    194.32 o 
   0  10  11    44714.81    45869.42    662.70 o 
   1  10  11      374.00      388.13     34.36 o 
   2  10  11     7242.31     7255.69    146.00 o 
   3  10  11      499.33      443.13     35.71 o 
   4  10  11     9406.73     9278.87    221.37 o 
   5  10  11       58.42       69.54     36.37 o 
   6  10  11     9148.00     9370.84    336.28 o 
   7  10  11       48.29       10.43     38.33 o 
   1  11  11    18553.60    18968.94    257.71 o 
   2  11  11     1511.94     1643.50     67.55 o 
   3  11  11    13966.37    13935.92    267.18 o 
   4  11  11      383.01      341.28     45.88 o 
   5  11  11     6896.07     7217.38    210.54 o 
   6  11  11      289.82      256.40    114.03 o 
   7  11  11     1052.87     1113.88    110.75 o 
   0  12  11      154.52       61.68     39.26 o 
   1  12  11      541.98      549.75     38.66 o 
   2  12  11     1358.83     1279.76     65.87 o 
   3  12  11      251.54      197.54     56.19 o 
   4  12  11      103.60       98.30     46.55 o 
   5  12  11      146.13      175.44     57.10 o 
   6  12  11       15.76      -52.94     74.12 o 
   7  12  11      508.25      477.83     81.34 o 
   1  13  11     5386.40     5335.94    118.13 o 
   2  13  11     2221.82     1998.40    124.30 o 
   3  13  11    12791.00    12898.33    233.36 o 
   4  13  11     5485.36     5252.91    243.13 o 
   5  13  11     4437.73     5153.00    336.88 o 
   6  13  11        2.72      -12.54     74.12 o 
   7  13  11     1690.73     1975.18    149.95 o 
   0  14  11     8120.47     7790.02    342.09 o 
   1  14  11       23.35      -12.86     27.33 o 
   2  14  11     8048.51     7651.64    402.36 o 
   3  14  11     2517.87     2374.43     74.92 o 
   4  14  11    11125.38    11523.35    518.35 o 
   5  14  11        3.51       66.79     73.14 o 
   6  14  11     3220.30     2771.57    305.44 o 
   7  14  11       17.02       28.15     53.11 o 
   1  15  11    13095.77    12596.22    505.97 o 
   2  15  11     1953.46     1700.41    121.79 o 
   3  15  11     4192.36     4242.65    105.45 o 
   4  15  11      859.26      818.69     54.47 o 
   5  15  11     9140.77     8063.04    445.53 o 
   6  15  11        7.81       10.10     88.94 o 
   0  16  11      932.46      798.86    125.76 o 
   1  16  11     3677.33     3720.86    166.95 o 
   2  16  11      332.07      419.41     76.78 o 
   3  16  11      205.53      203.62     28.35 o 
   4  16  11      573.40      617.71    145.14 o 
   5  16  11      277.42      268.95    122.50 o 
   6  16  11      130.36      129.94     78.14 o 
   1  17  11    10998.01    11089.18    318.84 o 
   2  17  11        4.25      -10.47     24.91 o 
   3  17  11     1088.75     1157.89     98.45 o 
   4  17  11      745.07      695.42    151.01 o 
   5  17  11     6130.80     5867.15    386.40 o 
   6  17  11      351.47      350.93     99.00 o 
   0  18  11     1603.51     1447.20    175.77 o 
   1  18  11      218.96      235.39     47.25 o 
   2  18  11    10912.10    11184.27    242.79 o 
   3  18  11      159.22      190.39     71.43 o 
   4  18  11     6513.49     7362.73    430.71 o 
   5  18  11       92.21       77.47     72.38 o 
   1  19  11    12747.32    12751.53    357.52 o 
   2  19  11      139.62       72.40     33.10 o 
   3  19  11     5150.23     4546.20    320.91 o 
   4  19  11      114.00      122.23     96.68 o 
   5  19  11     7749.54     7824.19    334.15 o 
   0  20  11     2216.80     2101.72    206.31 o 
   1  20  11     1896.80     1792.70    104.16 o 
   2  20  11       72.50       44.41     33.05 o 
   3  20  11      322.93      357.95     93.75 o 
   4  20  11       11.99      -48.49     48.49 o 
   5  20  11      138.89      167.77     84.08 o 
   1  21  11     7942.16     7762.16    187.90 o 
   2  21  11        1.39      -29.12     29.12 o 
   3  21  11      617.53      620.41     72.67 o 
   4  21  11       11.00      -42.43     59.39 o 
   0  22  11     3290.83     2828.39    168.55 o 
   1  22  11      632.56      614.02     65.08 o 
   2  22  11     5001.98     4879.44    194.91 o 
   3  22  11      130.22       87.10     66.26 o 
   4  22  11     5708.70     5696.34    287.89 o 
   1  23  11     6031.65     6345.99    173.55 o 
   2  23  11     1390.77     1220.74    105.60 o 
   3  23  11     5985.12     6181.12    285.21 o 
   4  23  11      901.95     1129.22    223.17 o 
   0  24  11        5.10       36.35     50.02 o 
   1  24  11     1085.02      969.43     97.73 o 
   2  24  11      711.93      795.99     92.84 o 
   3  24  11      791.96      881.56    239.30 o 
   1  25  11     2237.72     2346.95    148.78 o 
   2  25  11      272.52      271.63     66.40 o 
   3  25  11     7071.90     7695.37    474.36 o 
   0  26  11     9494.54     9428.92    326.26 o 
   1  26  11      153.08      227.00     70.09 o 
   2  26  11     1386.77     1565.71    170.02 o 
   3  26  11       25.42       14.66    104.09 o 
   1  27  11     5287.71     5533.86    320.95 o 
   2  27  11      119.56      182.28    130.97 o 
   0  28  11      208.15      152.47    123.64 o 
   1  28  11      222.71      163.72     65.44 o 
   0   0  12     7425.51     6900.69    158.05 o 
   1   0  12     1682.03     1670.32     75.67 o 
   2   0  12    85037.81    86490.62    930.47 o 
   3   0  12        5.83       18.55     17.74 o 
   4   0  12    18616.74    18449.06    264.37 o 
   5   0  12       74.48      114.36     31.81 o 
   6   0  12     2283.72     2282.33    169.57 o 
   7   0  12      101.61       59.94     54.64 o 
   8   0  12     4304.64     4770.19    364.57 o 
   1   1  12    17458.84    17178.72    163.71 o 
   2   1  12      709.97      668.31     31.80 o 
   3   1  12     2708.43     2534.89     55.61 o 
   4   1  12       73.47       53.55     15.03 o 
   5   1  12     8661.30     8703.87    127.75 o 
   6   1  12      310.71      237.92     46.16 o 
   7   1  12      905.75     1020.65     86.92 o 
   8   1  12       51.71       45.58     65.96 o 
   0   2  12     5278.63     5336.50    150.93 o 
   1   2  12     2674.40     2592.49     43.64 o 
   2   2  12     2578.76     2587.28     50.59 o 
   3   2  12     1111.38     1117.11     42.82 o 
   4   2  12       72.21       75.66     16.26 o 
   5   2  12      598.20      682.41     38.33 o 
   6   2  12      106.82      136.39     37.38 o 
   7   2  12      357.18      413.79     60.00 o 
   8   2  12      109.59      100.94     72.28 o 
   1   3  12    22987.03    22939.27    296.00 o 
   2   3  12     2853.64     2860.25     54.07 o 
   3   3  12     4886.97     4674.48     79.25 o 
   4   3  12      958.66      945.49     39.92 o 
   5   3  12     2647.21     2790.63     74.50 o 
   6   3  12       66.40       82.63     35.26 o 
   7   3  12     2311.15     2433.06    132.89 o 
   0   4  12    81714.74    83239.78   1332.55 o 
   1   4  12        0.04       -8.50      8.50 o 
   2   4  12    46617.69    46709.82    381.79 o 
   3   4  12     1098.75     1087.78     36.03 o 
   4   4  12    12510.12    12352.84    153.96 o 
   5   4  12       19.81        3.31     26.60 o 
   6   4  12     8068.01     8397.39    219.98 o 
   7   4  12        7.25       39.39     44.70 o 
   1   5  12    31899.27    31525.23    302.57 o 
   2   5  12     5411.85     5059.18    101.67 o 
   3   5  12     3303.03     3269.33     60.65 o 
   4   5  12     1703.10     1711.38     83.32 o 
   5   5  12     1820.67     1970.19    109.72 o 
   6   5  12       49.50       59.31     57.25 o 
   7   5  12     2173.83     2437.16    162.37 o 
   0   6  12      978.72     1062.20    102.52 o 
   1   6  12     6753.54     6770.72     93.47 o 
   2   6  12      280.89      278.32     24.74 o 
   3   6  12       16.64       30.41     13.01 o 
   4   6  12        0.41        0.80     15.64 o 
   5   6  12      426.61      450.11     65.58 o 
   6   6  12      175.87      152.97     42.66 o 
   7   6  12     1063.49     1127.58    158.23 o 
   1   7  12     1672.16     1633.55     49.75 o 
   2   7  12     1588.08     1715.30     44.46 o 
   3   7  12    10857.38    10804.36    135.00 o 
   4   7  12      437.06      422.90     22.31 o 
   5   7  12     3305.86     3211.46    153.14 o 
   6   7  12       55.68       31.88     34.75 o 
   7   7  12      919.88     1142.45    117.59 o 
   0   8  12    72241.28    72170.16    891.20 o 
   1   8  12     1135.75     1181.95     42.82 o 
   2   8  12    13718.45    13591.16    161.84 o 
   3   8  12       45.61       28.37     14.48 o 
   4   8  12    11012.66    11010.44    128.32 o 
   5   8  12      425.73      481.63     65.49 o 
   6   8  12    15084.11    15060.01    358.93 o 
   7   8  12       46.68      -35.48     41.05 o 
   1   9  12     9710.61     9492.93    136.20 o 
   2   9  12       17.66        1.42     12.63 o 
   3   9  12    15991.37    15784.31    261.64 o 
   4   9  12      631.22      653.97     36.93 o 
   5   9  12     1833.91     1650.63    149.33 o 
   6   9  12      153.34      143.48     56.20 o 
   7   9  12     1574.99     1662.10    175.29 o 
   0  10  12     1581.32     1647.21    121.17 o 
   1  10  12      422.19      440.68     33.75 o 
   2  10  12      149.69      191.53     25.30 o 
   3  10  12      708.96      695.86     39.62 o 
   4  10  12     1296.80     1315.93     68.41 o 
   5  10  12       55.63       47.58     46.30 o 
   6  10  12      458.66      416.00     97.73 o 
   7  10  12       25.08       41.27     63.77 o 
   1  11  12     3621.51     3626.10    111.15 o 
   2  11  12      593.34      672.68     44.15 o 
   3  11  12    13120.42    13254.58    269.98 o 
   4  11  12      259.98      272.66     38.57 o 
   5  11  12     1836.36     1486.57    146.51 o 
   6  11  12     1154.28     1033.76    184.89 o 
   7  11  12      371.57      474.79    107.15 o 
   0  12  12    40270.96    39540.32    852.13 o 
   1  12  12      641.06      536.18     42.16 o 
   2  12  12    11663.31    11550.01    186.24 o 
   3  12  12     2954.14     2936.78    105.21 o 
   4  12  12    13712.63    14282.37    587.09 o 
   5  12  12      213.26      187.66     99.53 o 
   6  12  12     7629.09     7726.48    436.90 o 
   7  12  12      120.90      166.51     84.70 o 
   1  13  12     3616.23     3548.81    122.05 o 
   2  13  12     2891.26     3113.41    139.53 o 
   3  13  12    15719.75    15676.58    368.30 o 
   4  13  12     2894.41     2781.51    274.49 o 
   5  13  12     2991.49     2894.07    288.82 o 
   6  13  12      158.40      292.08    123.15 o 
   7  13  12     1237.18     1343.24    301.69 o 
   0  14  12      143.09       48.29     38.79 o 
   1  14  12     1914.57     2092.46    209.33 o 
   2  14  12     2255.42     2188.67    124.74 o 
   3  14  12       45.07       35.64     21.97 o 
   4  14  12      351.05      284.88     69.80 o 
   5  14  12      757.94      868.25    170.56 o 
   6  14  12      189.35      137.65    108.17 o 
   1  15  12    11058.29    11117.81    312.19 o 
   2  15  12       37.06       27.53     60.11 o 
   3  15  12       29.41       45.30     22.82 o 
   4  15  12       73.95       85.92     45.29 o 
   5  15  12     3882.43     3656.12    346.00 o 
   6  15  12        1.26       24.60     82.43 o 
   0  16  12    17042.05    16585.12    586.60 o 
   1  16  12       24.78       16.32     49.77 o 
   2  16  12    23606.21    23381.92    523.54 o 
   3  16  12      371.71      408.55     63.39 o 
   4  16  12     9275.32     9246.66    475.67 o 
   5  16  12        0.75       -4.72     74.77 o 
   6  16  12     3630.31     3273.95    342.90 o 
   1  17  12     8867.78     8836.89    281.47 o 
   2  17  12      210.47      162.72     54.14 o 
   3  17  12     4006.32     4009.78    166.05 o 
   4  17  12      464.06      381.18    127.71 o 
   5  17  12     2066.58     1949.74    262.76 o 
   0  18  12     1766.67     1603.26    185.71 o 
   1  18  12      259.74      197.61     60.11 o 
   2  18  12        1.37       13.61     29.36 o 
   3  18  12      162.33       47.72     39.06 o 
   4  18  12      194.86      297.62    115.50 o 
   5  18  12      161.08      127.22    103.77 o 
   1  19  12     4052.05     4145.54    147.22 o 
   2  19  12       53.03        3.68     29.71 o 
   3  19  12      122.80      151.58     51.88 o 
   4  19  12      212.96      253.80    115.66 o 
   5  19  12     2117.31     2126.87    296.56 o 
   0  20  12    11925.31    11555.38    466.22 o 
   1  20  12      523.35      418.37     67.84 o 
   2  20  12    15926.04    15887.41    321.84 o 
   3  20  12       30.65        2.21     40.71 o 
   4  20  12     6393.92     6462.53    296.25 o 
   5  20  12      434.27      343.07    159.48 o 
   1  21  12     8424.68     8325.00    259.84 o 
   2  21  12      175.51      119.80     47.48 o 
   3  21  12     1269.84     1286.19    101.50 o 
   4  21  12      189.42      132.72     78.01 o 
   0  22  12      269.92      241.99     65.50 o 
   1  22  12      722.83      761.27     88.97 o 
   2  22  12       23.15        8.40     54.46 o 
   3  22  12       14.09      -13.99     51.16 o 
   4  22  12      421.50      573.37    117.44 o 
   1  23  12     1447.04     1427.53     94.75 o 
   2  23  12        2.09       19.91     43.27 o 
   3  23  12     1910.20     1966.60    186.16 o 
   4  23  12        1.14       53.92    128.20 o 
   0  24  12     8934.07     9301.90    316.91 o 
   1  24  12       10.45       29.09     42.21 o 
   2  24  12    11041.27    11106.64    298.94 o 
   3  24  12       59.39       12.72     70.54 o 
   1  25  12     2687.19     2642.04    161.67 o 
   2  25  12      272.65      276.06     65.40 o 
   3  25  12     4009.49     4013.84    390.31 o 
   0  26  12      733.48      677.95    107.20 o 
   1  26  12      462.75      474.27     80.31 o 
   2  26  12        3.23        4.43     60.88 o 
   3  26  12       36.13      -36.98    108.33 o 
   1  27  12      108.05      159.96     63.82 o 
   2  27  12        0.27       93.34    112.56 o 
   0  28  12     8766.01    10659.16    543.43 o 
   1   1  13    22319.25    22194.35    213.41 o 
   2   1  13      219.72      237.43     21.14 o 
   3   1  13     8371.47     8152.87    174.26 o 
   4   1  13       23.22       20.97     15.12 o 
   5   1  13     5013.45     5009.97    112.73 o 
   6   1  13        8.21       11.70     32.02 o 
   7   1  13     1725.59     1851.46    157.28 o 
   0   2  13    15661.25    15598.48    203.19 o 
   1   2  13     1464.75     1474.76     38.61 o 
   2   2  13    34704.88    34720.99    298.97 o 
   3   2  13      539.13      625.62     33.70 o 
   4   2  13    14869.62    14518.03    178.36 o 
   5   2  13      446.44      521.14     35.58 o 
   6   2  13     2270.82     2319.23    124.09 o 
   7   2  13      446.18      405.64     62.67 o 
   1   3  13    38653.57    39145.10    287.31 o 
   2   3  13     5087.24     4989.30     69.04 o 
   3   3  13     7622.44     7178.89    105.20 o 
   4   3  13      423.79      464.15     30.06 o 
   5   3  13     3611.30     3504.19    116.84 o 
   6   3  13       92.99       80.44     35.94 o 
   7   3  13     1995.44     2256.72    129.19 o 
   0   4  13     4600.47     4681.69     92.33 o 
   1   4  13     5968.15     6251.19     80.97 o 
   2   4  13      537.00      530.28     28.01 o 
   3   4  13      684.23      694.32     30.36 o 
   4   4  13      605.83      638.04     36.02 o 
   5   4  13      236.26      281.84     41.65 o 
   6   4  13       72.73      105.67     38.73 o 
   7   4  13      373.34      438.90     76.18 o 
   1   5  13    34792.53    34843.12    299.71 o 
   2   5  13     1816.86     1687.62     46.04 o 
   3   5  13     2321.69     2240.90     54.47 o 
   4   5  13      635.95      644.59     36.39 o 
   5   5  13    11002.04    10979.01    212.76 o 
   6   5  13        1.53      -13.52     30.91 o 
   7   5  13      764.59      949.63    107.85 o 
   0   6  13    62417.98    61639.43   1037.57 o 
   1   6  13       92.56       94.92     16.18 o 
   2   6  13    13747.92    13232.30    150.60 o 
   3   6  13       99.45       76.15     19.79 o 
   4   6  13     3687.39     3599.87     65.43 o 
   5   6  13      575.05      619.68     65.69 o 
   6   6  13     8154.58     8429.24    248.72 o 
   7   6  13      216.52      244.68     66.59 o 
   1   7  13    12360.78    11862.49    140.25 o 
   2   7  13        0.38      -10.97     10.97 o 
   3   7  13    22923.94    22482.08    251.26 o 
   4   7  13      898.47      877.94     30.03 o 
   5   7  13      371.96      402.32     63.32 o 
   6   7  13       21.99       48.54     38.07 o 
   7   7  13     3851.74     3505.86    200.50 o 
   0   8  13       44.89       15.62     19.04 o 
   1   8  13      845.95      841.10     41.59 o 
   2   8  13       62.71       74.01     16.20 o 
   3   8  13     1916.98     2011.38     55.93 o 
   4   8  13       13.80       36.48     13.22 o 
   5   8  13       61.43       40.90     32.36 o 
   6   8  13       25.78       49.49     36.00 o 
   7   8  13       48.60       65.17     53.83 o 
   1   9  13     6240.69     5901.04    103.25 o 
   2   9  13      447.03      489.73     46.92 o 
   3   9  13    17518.57    16669.08    220.92 o 
   4   9  13      383.18      443.99     26.91 o 
   5   9  13     2523.20     2421.06    183.52 o 
   6   9  13      116.82       96.28     66.46 o 
   7   9  13     2614.55     2425.40    170.68 o 
   0  10  13    41923.46    40990.39   1111.14 o 
   1  10  13     2943.07     3070.40     72.91 o 
   2  10  13     8551.70     8435.12    138.88 o 
   3  10  13      478.79      439.54     34.02 o 
   4  10  13     5171.73     5172.49    212.89 o 
   5  10  13      357.39      349.64     78.91 o 
   6  10  13     9860.06    10097.74    302.77 o 
   7  10  13      191.97      191.24     67.10 o 
   1  11  13    13146.49    12852.32    189.09 o 
   2  11  13     2942.49     2901.01     89.52 o 
   3  11  13     4440.52     4310.19    178.06 o 
   4  11  13     2966.39     2748.17    274.97 o 
   5  11  13     8211.71     7823.32    422.24 o 
   6  11  13      191.59      218.16     64.97 o 
   7  11  13     1363.27     1399.80    239.79 o 
   0  12  13     4577.61     4700.93    180.32 o 
   1  12  13        5.09      -10.55     21.46 o 
   2  12  13       70.50       64.71     24.84 o 
   3  12  13       59.28       58.48     23.72 o 
   4  12  13       93.12      138.14     83.24 o 
   5  12  13       80.38       56.53     74.45 o 
   6  12  13      124.51       73.79     85.36 o 
   7  12  13       75.30       54.94     70.67 o 
   1  13  13     6911.20     6871.20    410.91 o 
   2  13  13     1158.11     1174.34     78.37 o 
   3  13  13     4626.98     4705.19    140.53 o 
   4  13  13      106.01       96.44     84.22 o 
   5  13  13     2734.08     2157.11    259.66 o 
   6  13  13       15.54       32.42     91.06 o 
   0  14  13    15883.42    15623.53    554.35 o 
   1  14  13      183.98      193.75     42.11 o 
   2  14  13     6090.65     6066.10    368.48 o 
   3  14  13      562.13      433.01     63.64 o 
   4  14  13     8971.19     8682.78    473.47 o 
   5  14  13      291.39      422.72    136.35 o 
   6  14  13     4426.85     4470.12    350.40 o 
   1  15  13    13339.94    13374.25    377.60 o 
   2  15  13      639.27      539.75    114.36 o 
   3  15  13     7894.16     7877.18    173.28 o 
   4  15  13     1958.45     1812.26    235.88 o 
   5  15  13     6059.37     6204.52    396.82 o 
   6  15  13       73.62       94.97    109.79 o 
   0  16  13     1830.96     1452.57    172.02 o 
   1  16  13       37.08       33.06     39.73 o 
   2  16  13       74.48      136.63     49.24 o 
   3  16  13      556.23      454.73     67.75 o 
   4  16  13      201.85      205.90     95.62 o 
   5  16  13      118.42      147.26    103.44 o 
   6  16  13     1050.29     1112.44    210.30 o 
   1  17  13    10048.39     9581.04    613.23 o 
   2  17  13      528.51      532.84    129.99 o 
   3  17  13     1329.35     1307.53    108.69 o 
   4  17  13      786.10      583.83    147.91 o 
   5  17  13     3119.84     3643.41    366.69 o 
   0  18  13     8978.89     9333.00    423.38 o 
   1  18  13     1085.14     1157.56    115.01 o 
   2  18  13    13364.04    13802.65    286.50 o 
   3  18  13      307.89      280.07     59.00 o 
   4  18  13     5546.13     5691.54    380.86 o 
   5  18  13       34.82      133.25    114.84 o 
   1  19  13    10628.55    10546.82    328.07 o 
   2  19  13       37.49       23.31     33.07 o 
   3  19  13     2958.85     3522.88    172.05 o 
   4  19  13      207.43      194.66    107.51 o 
   5  19  13     3211.12     3127.34    344.53 o 
   0  20  13     1195.72     1227.45    181.14 o 
   1  20  13      708.12      833.08     82.40 o 
   2  20  13      271.40      269.18     68.56 o 
   3  20  13       32.51        5.17     42.09 o 
   4  20  13       82.00      141.07    111.91 o 
   1  21  13     6297.59     6286.76    195.85 o 
   2  21  13      393.96      560.73     88.75 o 
   3  21  13      501.94      426.63    137.98 o 
   4  21  13       73.69        6.81     67.53 o 
   0  22  13     3514.38     3313.78    321.24 o 
   1  22  13        8.13      -29.94     29.94 o 
   2  22  13     7765.85     8157.67    241.58 o 
   3  22  13        1.92       27.68     56.82 o 
   4  22  13     6217.15     6270.16    429.24 o 
   1  23  13     3504.76     3434.24    160.64 o 
   2  23  13      766.03      838.02     94.84 o 
   3  23  13    12392.35    11901.89    419.88 o 
   0  24  13      156.34      247.55     99.21 o 
   1  24  13       75.67       31.11     45.12 o 
   2  24  13      554.35      714.56     91.41 o 
   3  24  13        2.95      -71.68     92.85 o 
   1  25  13     2411.57     2447.18    158.09 o 
   2  25  13      332.74      230.36     82.42 o 
   3  25  13     3203.55     3443.04    360.82 o 
   0  26  13     6545.68     6652.49    404.64 o 
   1  26  13     1014.80     1024.16    107.61 o 
   2  26  13     5280.67     5742.21    395.68 o 
   1  27  13     4989.14     5173.89    319.19 o 
   0   0  14     4968.36     4414.62    202.73 o 
   1   0  14     2136.50     1947.41     57.64 o 
   2   0  14    45339.67    47162.47    547.41 o 
   3   0  14     3588.80     3683.64    129.53 o 
   4   0  14    14928.50    14478.45    297.62 o 
   5   0  14      234.57      241.34     51.32 o 
   6   0  14     4477.69     4581.40    221.61 o 
   7   0  14      501.19      535.56    102.27 o 
   1   1  14    15301.63    15066.81    148.14 o 
   2   1  14      118.79       84.19     15.41 o 
   3   1  14     1685.15     1554.56     62.30 o 
   4   1  14       21.71       11.12     15.76 o 
   5   1  14     8561.36     8811.04    147.06 o 
   6   1  14      428.06      328.50     54.30 o 
   7   1  14     2306.76     2263.04    175.97 o 
   0   2  14     1782.58     1792.96     69.66 o 
   1   2  14      261.64      319.11     21.02 o 
   2   2  14      270.39      229.05     27.16 o 
   3   2  14       74.24       85.55     19.25 o 
   4   2  14      367.20      427.53     32.16 o 
   5   2  14      171.56      174.61     32.82 o 
   6   2  14      158.12      211.71     46.98 o 
   7   2  14      387.77      436.96     65.89 o 
   1   3  14    14616.23    14451.09    132.73 o 
   2   3  14     3305.73     3251.80     59.83 o 
   3   3  14     6527.19     6319.11    105.91 o 
   4   3  14     1176.80     1280.49     52.49 o 
   5   3  14     2357.63     2398.33    157.29 o 
   6   3  14        7.92      -21.84     30.20 o 
   7   3  14     2480.76     2430.65    136.87 o 
   0   4  14    52997.18    52438.86    601.89 o 
   1   4  14     3595.44     3616.80     62.99 o 
   2   4  14     9136.39     8818.76    106.94 o 
   3   4  14      756.63      764.92     43.87 o 
   4   4  14     9793.35     9896.09    150.47 o 
   5   4  14      117.14       78.99     31.57 o 
   6   4  14     8575.12     8512.42    228.61 o 
   7   4  14      103.67      153.51     79.19 o 
   1   5  14    18527.13    18129.38    206.05 o 
   2   5  14      892.29      841.36     38.80 o 
   3   5  14     1663.59     1744.02     43.33 o 
   4   5  14      391.22      443.07     34.32 o 
   5   5  14    10674.53    10541.98    243.95 o 
   6   5  14        0.52        2.98     33.15 o 
   7   5  14     1237.96     1314.95    125.92 o 
   0   6  14     2690.35     2546.84     80.73 o 
   1   6  14     4308.60     4350.01     82.58 o 
   2   6  14      105.19      105.32     16.31 o 
   3   6  14      129.52      134.28     21.33 o 
   4   6  14      797.98      817.92     46.36 o 
   5   6  14     2120.69     1941.60    113.90 o 
   6   6  14     1724.78     1501.52    107.78 o 
   7   6  14      359.24      326.26     75.69 o 
   1   7  14     7143.18     6929.67    106.71 o 
   2   7  14     1113.15     1092.20     44.86 o 
   3   7  14    17162.62    17055.62    207.85 o 
   4   7  14     6442.38     6381.21    107.71 o 
   5   7  14      724.95      787.60     75.74 o 
   6   7  14      120.50       83.08     41.36 o 
   7   7  14      890.76     1200.83    124.49 o 
   0   8  14    37404.86    35663.69    493.27 o 
   1   8  14      277.11      275.91     25.02 o 
   2   8  14    19213.14    18970.43    241.83 o 
   3   8  14     2125.78     1903.33     63.92 o 
   4   8  14     7251.90     7163.59    120.13 o 
   5   8  14       33.71       54.66     35.81 o 
   6   8  14     6566.21     7063.93    204.98 o 
   7   8  14      122.31       78.88     54.97 o 
   1   9  14     6684.11     6468.11    129.40 o 
   2   9  14       14.02       13.67     16.83 o 
   3   9  14     2170.35     2027.42     88.76 o 
   4   9  14     2638.52     2761.37     82.65 o 
   5   9  14     7014.19     5968.08    269.69 o 
   6   9  14      140.97      171.07     59.16 o 
   7   9  14     1023.24     1172.11    125.90 o 
   0  10  14     1633.90     1562.04    129.91 o 
   1  10  14      357.73      360.26     40.25 o 
   2  10  14     3310.09     3164.33    137.08 o 
   3  10  14       26.99       59.33     20.16 o 
   4  10  14      140.97      163.03     58.33 o 
   5  10  14      144.60       44.03     55.55 o 
   6  10  14      998.18      895.96    133.45 o 
   7  10  14       25.88       31.20     54.09 o 
   1  11  14     4272.35     4537.89    121.66 o 
   2  11  14       45.64       52.55     24.50 o 
   3  11  14     4154.92     4290.35    103.52 o 
   4  11  14     1765.79     1769.06    324.17 o 
   5  11  14     2612.32     2847.45    251.52 o 
   6  11  14      904.66      902.59    158.26 o 
   7  11  14      398.69      343.72    117.78 o 
   0  12  14    20520.55    20093.09    460.09 o 
   1  12  14     1371.02     1466.13    210.92 o 
   2  12  14     6173.96     6147.39    142.65 o 
   3  12  14     3868.95     4174.31    108.98 o 
   4  12  14    17907.80    18250.28    702.59 o 
   5  12  14      208.78      128.36     91.55 o 
   6  12  14     4630.70     4883.38    479.58 o 
   1  13  14     6663.01     6344.60    177.24 o 
   2  13  14     3116.92     3095.43    115.09 o 
   3  13  14     9378.80     9545.58    337.20 o 
   4  13  14      237.62       82.10     78.52 o 
   5  13  14     3070.56     2772.06    297.13 o 
   6  13  14        0.69       22.15     93.34 o 
   0  14  14     2081.58     2300.63    213.56 o 
   1  14  14      590.14      602.17     80.27 o 
   2  14  14     2895.18     2768.75    233.36 o 
   3  14  14      314.97      265.53     57.49 o 
   4  14  14      311.95      365.84     82.59 o 
   5  14  14      860.36      927.71    182.28 o 
   6  14  14       28.55       14.66     94.32 o 
   1  15  14     6667.14     6769.45    190.30 o 
   2  15  14       51.33       22.36     40.59 o 
   3  15  14      543.16      632.67     78.58 o 
   4  15  14      215.89      206.39     96.60 o 
   5  15  14     2360.13     2644.51    295.01 o 
   6  15  14        1.12      -47.89     77.70 o 
   0  16  14     6426.90     6492.68    334.43 o 
   1  16  14     1900.51     2021.28    190.51 o 
   2  16  14    13873.40    13407.11    365.92 o 
   3  16  14      422.98      472.91    158.18 o 
   4  16  14     7554.90     8037.79    452.37 o 
   5  16  14       39.30      -67.60     67.60 o 
   1  17  14    10209.41     9934.88    309.87 o 
   2  17  14       42.84       24.99     65.65 o 
   3  17  14     4326.81     4303.23    233.19 o 
   4  17  14      255.05      366.36    127.71 o 
   5  17  14     3133.72     3277.05    342.09 o 
   0  18  14       66.09       35.19     63.04 o 
   1  18  14      208.60      217.56     64.54 o 
   2  18  14       28.17        0.04     47.49 o 
   3  18  14        0.22      -31.15     50.50 o 
   4  18  14      291.00      262.11    118.92 o 
   5  18  14        0.51       -3.75     85.85 o 
   1  19  14     5008.50     4899.85    324.90 o 
   2  19  14      706.64      678.50     84.17 o 
   3  19  14      291.76      285.15     65.62 o 
   4  19  14      556.61      853.43    190.59 o 
   0  20  14    14350.68    13552.26    559.07 o 
   1  20  14     1162.18     1288.46     99.72 o 
   2  20  14     5961.61     5701.32    366.69 o 
   3  20  14      232.95      286.03     81.61 o 
   4  20  14     5459.25     6013.27    415.88 o 
   1  21  14     6690.72     7175.04    211.72 o 
   2  21  14      251.94      223.52     67.83 o 
   3  21  14     1500.04     1534.02    232.62 o 
   4  21  14       30.05      -23.29     95.78 o 
   0  22  14     2369.37     2097.45    218.69 o 
   1  22  14      526.19      487.00     61.63 o 
   2  22  14      116.95      171.66     57.37 o 
   3  22  14        0.04      -49.29     57.48 o 
   4  22  14       79.75       56.36    114.19 o 
   1  23  14      990.87      991.94     98.65 o 
   2  23  14       78.28       66.93     63.35 o 
   3  23  14     3748.72     3898.76    270.11 o 
   0  24  14     4950.71     5097.25    230.79 o 
   1  24  14       16.37      -12.35     55.18 o 
   2  24  14     6100.24     6549.94    224.25 o 
   3  24  14       10.14       -6.52    106.54 o 
   1  25  14     5169.44     5405.24    232.20 o 
   2  25  14       29.46      -16.12     59.44 o 
   3  25  14     1481.19     1491.02    254.61 o 
   0  26  14      359.65      315.05    135.37 o 
   1  26  14      121.24       83.65     72.93 o 
   2  26  14        5.23      -85.03     85.03 o 
   1   1  15     8025.18     7516.70    101.08 o 
   2   1  15      545.28      528.18     32.10 o 
   3   1  15     3498.07     3440.59    116.35 o 
   4   1  15       87.60      100.05     21.72 o 
   5   1  15     7763.40     7558.10    201.14 o 
   6   1  15      292.29      290.57     53.92 o 
   7   1  15     1662.03     1723.78    118.38 o 
   0   2  15     9774.60     9349.66    149.76 o 
   1   2  15     1803.17     1610.21     42.89 o 
   2   2  15    12584.87    12520.46    145.78 o 
   3   2  15     1046.77      985.15     55.22 o 
   4   2  15    21264.54    20897.59    240.43 o 
   5   2  15      217.24      224.92     47.10 o 
   6   2  15     3725.45     3652.47    146.53 o 
   7   2  15     1258.71     1497.42    111.70 o 
   1   3  15     4138.26     4073.37     72.50 o 
   2   3  15     1309.20     1194.42     41.16 o 
   3   3  15     9034.62     9212.65    160.01 o 
   4   3  15      231.49      267.35     29.87 o 
   5   3  15     1787.22     1608.63     88.30 o 
   6   3  15      102.73      110.89     45.33 o 
   7   3  15     2288.58     2368.13    139.49 o 
   0   4  15      280.71      234.83     27.40 o 
   1   4  15      183.79      220.89     17.80 o 
   2   4  15       16.13        7.45     11.41 o 
   3   4  15       65.46       83.31     21.57 o 
   4   4  15      116.59      121.01     24.40 o 
   5   4  15      165.98      198.91     40.12 o 
   6   4  15       31.34       21.84     35.64 o 
   7   4  15       24.06       -6.00     47.32 o 
   1   5  15     6342.31     6177.12     96.31 o 
   2   5  15     1845.10     1806.59     55.98 o 
   3   5  15      392.38      406.31     25.86 o 
   4   5  15      568.89      663.52     42.35 o 
   5   5  15    12382.24    12396.04    381.18 o 
   6   5  15      157.12      156.19     47.07 o 
   7   5  15     1080.25     1154.79    119.81 o 
   0   6  15    29165.48    28872.07    444.56 o 
   1   6  15      126.93      113.10     17.53 o 
   2   6  15    12075.27    11905.78    163.88 o 
   3   6  15       22.31       28.21     16.29 o 
   4   6  15     7390.95     7277.58    135.85 o 
   5   6  15       16.85       17.82     33.09 o 
   6   6  15     9004.50     9029.54    294.45 o 
   7   6  15       87.92      177.40     69.81 o 
   1   7  15     5934.42     5405.68     99.92 o 
   2   7  15       33.93       66.84     18.71 o 
   3   7  15    15445.99    15338.81    248.25 o 
   4   7  15      472.04      555.59     41.35 o 
   5   7  15     1051.91     1123.35     90.47 o 
   6   7  15       66.84       61.11     41.49 o 
   7   7  15     3292.49     3042.00    278.94 o 
   0   8  15      370.66      484.62     79.02 o 
   1   8  15      601.02      573.88     41.01 o 
   2   8  15       61.02       38.78     19.30 o 
   3   8  15       99.04      109.98     22.69 o 
   4   8  15     1412.04     1278.80     60.12 o 
   5   8  15      225.93      249.43     77.17 o 
   6   8  15       42.77       66.46     41.32 o 
   7   8  15        0.23       13.24     54.78 o 
   1   9  15     5772.01     5627.20    165.07 o 
   2   9  15      843.85      865.63     52.85 o 
   3   9  15     2001.48     2041.08     73.03 o 
   4   9  15     1495.47     1459.32    128.77 o 
   5   9  15     4236.05     4249.85    184.29 o 
   6   9  15     1327.94     1089.17    121.34 o 
   7   9  15     3014.54     2563.91    180.06 o 
   0  10  15    21286.72    20685.46    472.59 o 
   1  10  15     1896.73     2008.25     94.57 o 
   2  10  15     7029.81     6882.79    138.72 o 
   3  10  15      154.37      167.64     30.66 o 
   4  10  15     6931.08     6619.78    272.30 o 
   5  10  15      580.85      449.44    135.37 o 
   6  10  15     8975.67     8893.88    437.58 o 
   7  10  15     1403.37     1248.48    132.91 o 
   1  11  15     6433.10     6329.00    209.81 o 
   2  11  15      584.27      648.19     52.68 o 
   3  11  15     4303.19     4468.14    106.56 o 
   4  11  15     4340.57     3910.48    210.32 o 
   5  11  15     6423.66     6026.17    273.50 o 
   6  11  15       19.05       12.32     59.59 o 
   0  12  15     2572.93     2451.47    191.41 o 
   1  12  15       12.62        3.95     25.85 o 
   2  12  15      664.18      676.23     64.57 o 
   3  12  15     1093.29      967.53    108.75 o 
   4  12  15      509.38      566.40    142.37 o 
   5  12  15      197.20      -11.57     73.47 o 
   6  12  15      672.24      527.31    156.22 o 
   1  13  15     5118.41     4928.41    184.13 o 
   2  13  15      708.82      661.15     94.75 o 
   3  13  15    12087.43    12090.43    324.79 o 
   4  13  15      702.64      664.63    146.28 o 
   5  13  15     1084.40     1153.17    198.74 o 
   6  13  15       14.67        9.94     94.48 o 
   0  14  15    14841.53    14740.77    549.46 o 
   1  14  15      162.19      234.81     45.23 o 
   2  14  15    10884.96    10735.31    246.92 o 
   3  14  15     1218.77     1183.91    104.68 o 
   4  14  15     5952.99     6125.02    383.30 o 
   5  14  15       45.13      122.66     95.78 o 
   6  14  15     4510.07     4685.80    362.61 o 
   1  15  15     6601.14     6267.11    697.86 o 
   2  15  15      147.01      156.43     52.30 o 
   3  15  15     1087.52     1106.27    101.99 o 
   4  15  15      185.99      270.58    110.45 o 
   5  15  15     4927.65     5133.61    369.62 o 
   0  16  15     7582.57     7428.05    368.48 o 
   1  16  15        0.70       15.80     62.06 o 
   2  16  15      126.81       63.68     47.57 o 
   3  16  15      221.16      179.77     52.98 o 
   4  16  15       17.80       -2.77     74.77 o 
   5  16  15        7.40       50.50     87.48 o 
   1  17  15     2733.28     2796.96    165.21 o 
   2  17  15       94.36       58.07     59.13 o 
   3  17  15     2032.19     2115.35    152.72 o 
   4  17  15      295.31       25.90     85.03 o 
   5  17  15     1646.18     1806.39    264.39 o 
   0  18  15    10495.80    10682.62    473.22 o 
   1  18  15     2846.15     2713.03    304.78 o 
   2  18  15     5634.26     6149.70    280.19 o 
   3  18  15      922.06      881.66     99.11 o 
   4  18  15     6727.00     6584.40    428.91 o 
   1  19  15     3485.74     3266.84    234.82 o 
   2  19  15       33.83       57.43     50.28 o 
   3  19  15     3006.61     3041.57    165.51 o 
   4  19  15       17.19        9.61     94.81 o 
   0  20  15       32.95        7.17     65.81 o 
   1  20  15     1877.50     1830.97    155.85 o 
   2  20  15      562.44      676.94     95.76 o 
   3  20  15       49.63       -1.79     79.66 o 
   4  20  15       15.46       20.04    105.40 o 
   1  21  15     2679.87     2637.42    137.11 o 
   2  21  15      703.58      690.41     98.79 o 
   3  21  15      910.38      805.21    178.05 o 
   0  22  15     1990.72     2093.78    194.18 o 
   1  22  15       30.39      -39.89     41.92 o 
   2  22  15     8109.39     8384.76    476.81 o 
   3  22  15        0.15      -52.94     79.33 o 
   1  23  15      552.14      757.34     91.03 o 
   2  23  15      245.09      186.78     89.35 o 
   3  23  15    10021.27    10487.14    555.00 o 
   0  24  15      130.64       80.91     59.37 o 
   1  24  15      139.59       97.85     56.68 o 
   2  24  15     1037.48     1103.66    143.48 o 
   3  24  15       10.45      -54.90     99.86 o 
   1  25  15     1206.83     1506.96    127.29 o 
   2  25  15      284.58      175.93    121.52 o 
   0  26  15     3042.04     3379.02    336.39 o 
   1  26  15     1517.62     1683.36    150.44 o 
   0   0  16     8373.09     8425.80    371.94 o 
   1   0  16     1067.61     1001.70     67.52 o 
   2   0  16     5151.58     4789.43    116.86 o 
   3   0  16      176.31      279.64     87.07 o 
   4   0  16    12911.88    12007.40    234.78 o 
   5   0  16      556.36      458.65    127.88 o 
   6   0  16     7780.66     7676.85    551.74 o 
   7   0  16     1244.09     1289.94    151.51 o 
   1   1  16     6090.75     6122.69     98.16 o 
   2   1  16       53.26       38.55     16.33 o 
   3   1  16     9880.09     9895.27    170.42 o 
   4   1  16     1578.34     1638.19     63.50 o 
   5   1  16     5906.56     5611.39    173.98 o 
   6   1  16      457.68      399.63     61.78 o 
   7   1  16     3927.22     4421.85    177.93 o 
   0   2  16     1697.89     1783.57     64.87 o 
   1   2  16     2078.44     2079.89     53.30 o 
   2   2  16     1142.71     1158.11     59.04 o 
   3   2  16      133.97      114.09     30.92 o 
   4   2  16       19.18       33.22     20.66 o 
   5   2  16        0.72      -16.66     28.06 o 
   6   2  16      575.73      686.41     75.85 o 
   7   2  16       13.74       -4.53     38.45 o 
   1   3  16     3991.55     3813.35     65.59 o 
   2   3  16     1358.11     1390.80     53.14 o 
   3   3  16     9761.05     9857.54    170.84 o 
   4   3  16      655.64      621.50     43.41 o 
   5   3  16     2326.84     2351.76    127.64 o 
   6   3  16      121.79      148.28     59.16 o 
   7   3  16     4139.97     4044.10    176.82 o 
   0   4  16    10685.19    10786.21    155.64 o 
   1   4  16      103.13      115.72     15.25 o 
   2   4  16     5314.59     5176.32    105.89 o 
   3   4  16       95.18      117.60     19.11 o 
   4   4  16     7300.11     7032.02    163.26 o 
   5   4  16      538.87      546.90     66.71 o 
   6   4  16     7678.20     7739.44    218.94 o 
   7   4  16       55.71       29.40     52.81 o 
   1   5  16     7489.05     7474.32    116.33 o 
   2   5  16       67.09       47.88     14.15 o 
   3   5  16     2624.31     2555.19     72.60 o 
   4   5  16       14.42        9.53     20.46 o 
   5   5  16    10425.27     9893.71    243.35 o 
   6   5  16      786.10      716.64     78.76 o 
   7   5  16     2621.55     2785.98    183.79 o 
   0   6  16      732.93      734.29     65.35 o 
   1   6  16        0.68        5.26     15.14 o 
   2   6  16       25.71       61.96     18.90 o 
   3   6  16      280.06      248.95     23.69 o 
   4   6  16      196.19      193.12     30.16 o 
   5   6  16      338.55      368.64     57.37 o 
   6   6  16     1580.81     1582.94    113.13 o 
   7   6  16       37.72        5.56     53.35 o 
   1   7  16     5506.52     5384.92    120.56 o 
   2   7  16     1951.91     1847.79     67.19 o 
   3   7  16     7907.76     7841.76    136.00 o 
   4   7  16      456.42      454.75     60.06 o 
   5   7  16     1225.84     1163.35     94.55 o 
   6   7  16       25.29       37.68     39.13 o 
   7   7  16     1969.52     2041.86    188.58 o 
   0   8  16     7648.08     7762.80    245.29 o 
   1   8  16      106.76       95.42     24.92 o 
   2   8  16    11294.70    11145.16    189.17 o 
   3   8  16     1683.75     1623.93    119.16 o 
   4   8  16     9200.24     8977.39    320.33 o 
   5   8  16       51.41       42.47     42.58 o 
   6   8  16     3041.59     3329.14    165.92 o 
   7   8  16       85.09       95.65     74.44 o 
   1   9  16    13633.34    13913.60    224.78 o 
   2   9  16     1107.48     1108.18     62.27 o 
   3   9  16     8048.32     7835.88    148.61 o 
   4   9  16     3084.32     3334.97    206.21 o 
   5   9  16     5144.56     5229.29    209.21 o 
   6   9  16      384.96      442.23     81.06 o 
   7   9  16     1426.91     1593.15    150.26 o 
   0  10  16     1117.53      930.81    132.76 o 
   1  10  16       26.10       19.92     29.20 o 
   2  10  16      519.69      538.08     44.97 o 
   3  10  16      775.65      704.25     56.83 o 
   4  10  16      243.60      168.76     92.20 o 
   5  10  16       48.16      113.51     50.96 o 
   6  10  16      181.17      244.85     92.65 o 
   1  11  16     4190.18     4274.95    218.20 o 
   2  11  16     2188.83     2338.80     97.70 o 
   3  11  16     6215.62     6107.88    150.24 o 
   4  11  16     2504.12     1904.62    244.35 o 
   5  11  16     4464.59     4787.78    360.17 o 
   6  11  16      201.25      161.03     65.23 o 
   0  12  16     8285.33     7742.61    367.50 o 
   1  12  16      739.86      848.41    106.86 o 
   2  12  16    12268.59    12305.38    269.31 o 
   3  12  16        4.10        2.76     45.37 o 
   4  12  16     4996.76     5357.93    351.54 o 
   5  12  16      487.97      576.18    148.56 o 
   6  12  16     2598.79     2983.97    238.06 o 
   1  13  16     4189.96     4250.98    226.67 o 
   2  13  16      849.48      800.17     72.88 o 
   3  13  16     9762.23    10447.60    380.29 o 
   4  13  16        0.05       -9.94     69.23 o 
   5  13  16     3407.37     3084.66    320.26 o 
   6  13  16       57.48       19.71     88.45 o 
   1  14  16       42.34      -18.20     37.96 o 
   2  14  16     2315.62     2363.04    112.40 o 
   3  14  16      845.64      901.71     95.09 o 
   4  14  16       44.84      -29.81     60.92 o 
   5  14  16       58.30      -47.24     82.10 o 
   1  15  16     4331.98     4358.02    196.05 o 
   2  15  16      707.83      756.95     74.59 o 
   3  15  16     3100.42     3042.32    261.29 o 
   4  15  16      240.28      249.89    113.54 o 
   5  15  16     2040.07     1652.78    243.70 o 
   0  16  16     1411.72     1253.19    169.90 o 
   1  16  16      653.18      558.72     82.96 o 
   2  16  16     7867.15     8286.74    278.17 o 
   3  16  16      263.93      244.18     59.30 o 
   4  16  16     6175.55     6300.95    405.95 o 
   5  16  16        5.46      -70.37     78.35 o 
   1  17  16     4346.47     4461.05    202.84 o 
   2  17  16       14.78       -2.76     42.19 o 
   3  17  16     6207.46     6395.97    234.47 o 
   4  17  16      772.73      690.69    172.51 o 
   5  17  16     2231.92     2850.41    324.66 o 
   0  18  16        0.69      -28.51     55.22 o 
   1  18  16      928.18      828.51    163.06 o 
   2  18  16        0.13      -23.30     40.18 o 
   3  18  16       67.58       45.25     46.00 o 
   4  18  16      171.48      111.10    110.61 o 
   1  19  16     2645.83     2644.02    273.51 o 
   2  19  16     1101.13     1173.65    122.28 o 
   3  19  16     1721.05     1796.78    249.24 o 
   4  19  16      186.78       57.34    116.96 o 
   0  20  16     7235.65     7985.66    413.60 o 
   1  20  16      614.55      648.57    145.96 o 
   2  20  16     3106.53     3109.07    184.99 o 
   3  20  16        0.02       90.90     87.31 o 
   1  21  16     6316.90     6912.03    274.17 o 
   2  21  16      451.00      298.51     76.20 o 
   3  21  16     2249.04     2020.44    281.98 o 
   0  22  16      721.98      943.19    176.58 o 
   1  22  16       42.84       13.04     51.47 o 
   2  22  16       97.40      258.10     78.27 o 
   3  22  16        7.66      -60.92     60.92 o 
   1  23  16      935.15     1100.97    168.04 o 
   2  23  16       73.00      127.29     67.00 o 
   3  23  16     2087.22     2392.83    303.97 o 
   0  24  16     4100.84     4276.06    544.74 o 
   1  24  16        0.27      -35.76     42.74 o 
   2  24  16     2111.38     2360.44    207.25 o 
   1  25  16     3661.39     4026.63    272.05 o 
   2  25  16      119.71       91.06    116.64 o 
   0  26  16      769.20      826.88    181.31 o 
   1   1  17     3320.01     3302.66     67.91 o 
   2   1  17      965.46     1011.42     49.73 o 
   3   1  17     5383.38     5405.78    134.06 o 
   4   1  17       16.43       46.77     23.79 o 
   5   1  17     2553.66     2385.36    130.16 o 
   6   1  17        3.81      -21.96     31.79 o 
   7   1  17     1149.39     1288.29    106.21 o 
   0   2  17    18212.29    17973.19    266.43 o 
   1   2  17     3911.94     3772.61     89.58 o 
   2   2  17    14045.01    13993.94    258.85 o 
   3   2  17        1.05      -18.67     18.67 o 
   4   2  17    17983.43    17495.25    249.55 o 
   5   2  17      309.08      294.07     51.45 o 
   6   2  17     4804.26     4628.01    168.08 o 
   7   2  17     1413.46     1396.21    112.25 o 
   1   3  17     1643.34     1545.18     59.10 o 
   2   3  17      238.87      299.80     27.24 o 
   3   3  17    12923.05    12546.77    225.34 o 
   4   3  17      576.72      523.65     46.05 o 
   5   3  17      931.34      999.10     86.77 o 
   6   3  17        6.87       38.54     37.98 o 
   7   3  17     1300.82     1390.40    153.60 o 
   0   4  17      210.07      168.88     27.15 o 
   1   4  17     2345.32     2524.71     60.20 o 
   2   4  17      853.16      797.04     47.66 o 
   3   4  17      117.09      106.28     29.21 o 
   4   4  17       12.39       13.88     21.49 o 
   5   4  17      324.36      375.66     57.77 o 
   6   4  17      279.45      219.12     52.26 o 
   7   4  17       96.90       71.32     58.97 o 
   1   5  17     8462.51     8195.97    116.67 o 
   2   5  17       68.30       35.00     15.93 o 
   3   5  17      688.41      711.35     67.17 o 
   4   5  17      135.16      156.22     34.80 o 
   5   5  17     5181.16     5367.53    233.69 o 
   6   5  17      227.63      277.76     57.49 o 
   7   5  17      968.33      868.77    111.39 o 
   0   6  17    17291.92    17049.18    443.25 o 
   1   6  17        3.94       20.53     18.85 o 
   2   6  17    18808.61    19020.14    255.89 o 
   3   6  17      340.48      298.63     25.99 o 
   4   6  17     7649.59     7731.59    208.19 o 
   5   6  17       72.46      143.70     43.56 o 
   6   6  17     6171.94     5934.84    244.30 o 
   7   6  17        9.30      -17.36     53.29 o 
   1   7  17     1827.37     1815.44     81.41 o 
   2   7  17     1218.59     1201.12     60.26 o 
   3   7  17     8503.78     8828.13    142.49 o 
   4   7  17        4.40       43.95     33.13 o 
   5   7  17      510.47      532.64     74.64 o 
   6   7  17      624.53      656.25     80.48 o 
   7   7  17     2487.60     2470.67    246.70 o 
   0   8  17     2262.20     2411.56    189.94 o 
   1   8  17      475.61      544.35     46.79 o 
   2   8  17     1000.89     1015.44     60.34 o 
   3   8  17      531.19      519.11     40.72 o 
   4   8  17       69.93       62.57     35.15 o 
   5   8  17      238.22      203.57     49.74 o 
   6   8  17       72.05       99.40     46.11 o 
   1   9  17     8913.75     9219.77    199.56 o 
   2   9  17     1448.32     1451.47     73.08 o 
   3   9  17      901.33      918.97     66.67 o 
   4   9  17     1156.02     1320.64    143.69 o 
   5   9  17     1300.11     1305.91    145.47 o 
   6   9  17      901.44      731.96    100.78 o 
   0  10  17     3964.12     4024.92    251.19 o 
   1  10  17      673.27      847.56     77.53 o 
   2  10  17    25965.13    24886.99    346.54 o 
   3  10  17      604.61      691.77     59.69 o 
   4  10  17    12104.21    11257.55    382.95 o 
   5  10  17     1518.65     1433.41    130.31 o 
   6  10  17     5128.01     5491.62    231.10 o 
   1  11  17     4392.60     4235.80    190.76 o 
   2  11  17       71.52       64.58     43.13 o 
   3  11  17     2483.67     2334.97    119.72 o 
   4  11  17      976.86     1018.11    131.99 o 
   5  11  17     1945.05     1919.40    230.00 o 
   6  11  17      325.35      485.30     87.85 o 
   0  12  17      341.91      489.51    108.65 o 
   1  12  17      104.03       78.16     40.61 o 
   2  12  17      439.35      390.89     64.41 o 
   3  12  17      152.75      103.93     59.30 o 
   5  12  17       31.95      -13.84     50.34 o 
   6  12  17      463.08      575.61    116.61 o 
   1  13  17      907.50      764.63     93.02 o 
   2  13  17     2260.17     2196.63    132.28 o 
   3  13  17     7244.13     7497.01    250.08 o 
   4  13  17      194.01      213.24     99.69 o 
   6  13  17      228.81      353.65    154.27 o 
   0  14  17    13113.16    13775.43    547.67 o 
   1  14  17      161.80       77.87     65.32 o 
   2  14  17    13437.83    13479.12    298.22 o 
   3  14  17      812.13      822.57    188.80 o 
   4  14  17     7360.74     8341.27    466.54 o 
   5  14  17        2.58      -71.02     71.02 o 
   6  14  17     5437.14     5487.59    429.89 o 
   1  15  17     5794.27     5813.05    444.31 o 
   2  15  17       17.22       43.84     44.45 o 
   3  15  17      650.04      658.18     86.55 o 
   4  15  17      364.68      497.66    144.33 o 
   5  15  17     2493.98     2268.21    292.73 o 
   1  16  17      204.17      202.30     60.91 o 
   2  16  17       20.72       11.10     42.68 o 
   3  16  17      380.75      476.13     78.34 o 
   4  16  17      119.23      177.89    104.09 o 
   5  16  17       60.47      -72.49     72.49 o 
   1  17  17     2677.71     2648.10    181.59 o 
   2  17  17        0.42        4.98     71.92 o 
   3  17  17     3742.96     3475.15    178.53 o 
   4  17  17        1.35       26.23     85.20 o 
   0  18  17    12272.59    11737.72    511.18 o 
   1  18  17     1640.35     1713.57    149.67 o 
   2  18  17     6134.65     6219.65    245.94 o 
   3  18  17      138.83       94.44     55.26 o 
   4  18  17     4142.62     4361.63    401.06 o 
   1  19  17     2440.10     2386.32    178.12 o 
   2  19  17       97.56       75.66     81.21 o 
   3  19  17     3679.72     3121.64    333.46 o 
   4  19  17      316.88      251.68    133.58 o 
   0  20  17      631.64      740.54    150.68 o 
   1  20  17      271.68      237.66     72.07 o 
   2  20  17      542.29      582.35     94.31 o 
   3  20  17        4.05       57.67     92.69 o 
   1  21  17     1406.43     1438.24    217.96 o 
   2  21  17      434.07      436.20     84.24 o 
   3  21  17      848.84      905.07    194.01 o 
   0  22  17     4916.16     5643.33    361.80 o 
   1  22  17       96.22      -16.62     74.12 o 
   2  22  17     5686.01     5953.96    280.19 o 
   1  23  17      230.83      171.21    109.63 o 
   2  23  17      121.34      135.37    105.56 o 
   0  24  17        4.85      -69.56     78.19 o 
   1  24  17      422.91      422.59     91.81 o 
   2  24  17      918.06      766.44    183.26 o 
   1  25  17     2079.82     2017.36    150.48 o 
   0   0  18     4551.17     4284.59    173.22 o 
   1   0  18     6435.68     6291.94    135.06 o 
   2   0  18    10530.31    10834.80    207.74 o 
   3   0  18     1584.93     1546.42    106.98 o 
   4   0  18     4763.50     4467.59    256.35 o 
   5   0  18       70.57       27.25     57.67 o 
   6   0  18     2161.29     2460.61    214.38 o 
   7   0  18      454.50      617.28    126.90 o 
   1   1  18     8787.18     8755.12    123.62 o 
   2   1  18       66.13       44.30     16.54 o 
   3   1  18    13760.72    13894.49    221.76 o 
   4   1  18      636.21      724.78     54.77 o 
   5   1  18     3058.68     3136.54    147.50 o 
   6   1  18        9.75      -10.13     38.01 o 
   7   1  18     2383.91     2535.39    151.11 o 
   0   2  18      572.58      703.90     57.09 o 
   1   2  18     2265.20     2249.32     68.83 o 
   2   2  18      715.07      729.48     43.19 o 
   3   2  18      257.42      215.49     39.53 o 
   4   2  18       58.92      105.35     30.00 o 
   5   2  18        0.07        9.92     31.61 o 
   6   2  18      328.72      435.03     66.78 o 
   7   2  18       34.91       76.79     49.56 o 
   1   3  18     7321.25     7266.68    125.43 o 
   2   3  18       19.70       36.25     18.50 o 
   3   3  18    14855.23    14671.07    211.78 o 
   4   3  18        5.03       49.09     24.76 o 
   5   3  18      766.52      828.40     81.43 o 
   6   3  18        0.15       26.94     37.06 o 
   7   3  18     2084.94     2117.67    162.00 o 
   0   4  18    21689.75    22161.58    356.34 o 
   1   4  18       41.86       75.17     20.27 o 
   2   4  18    12138.17    12287.62    193.50 o 
   3   4  18      173.02      179.29     31.03 o 
   4   4  18     3096.72     2864.97    115.99 o 
   5   4  18       35.17       34.86     33.96 o 
   6   4  18     2077.11     2039.41    131.23 o 
   7   4  18        5.36       46.53     54.42 o 
   1   5  18    18158.14    18100.14    203.30 o 
   2   5  18       53.66       32.88     19.79 o 
   3   5  18     6056.36     6029.88    147.13 o 
   4   5  18       44.63        2.64     28.44 o 
   5   5  18     3428.81     3527.90    152.39 o 
   6   5  18      307.98      377.50     65.04 o 
   0   6  18     2096.23     2330.94    138.24 o 
   1   6  18     4892.06     4763.47    118.82 o 
   2   6  18      937.33      938.07     47.02 o 
   3   6  18      116.66       81.36     23.02 o 
   4   6  18      317.31      312.26     52.42 o 
   5   6  18      318.45      341.53     57.99 o 
   6   6  18      728.64      742.50     85.11 o 
   1   7  18    12663.81    12655.80    218.84 o 
   2   7  18     2678.63     2539.73     83.21 o 
   3   7  18     2133.73     2229.59     70.14 o 
   4   7  18      806.24      808.12     80.06 o 
   5   7  18     4927.75     4980.02    174.47 o 
   6   7  18        3.14        7.46     38.61 o 
   0   8  18      458.70      468.82    102.63 o 
   1   8  18      284.38      271.68     42.21 o 
   2   8  18    12873.75    12900.94    218.16 o 
   3   8  18      148.27      163.56     31.97 o 
   4   8  18     4373.89     4167.63    154.55 o 
   5   8  18      393.71      531.26     69.85 o 
   6   8  18     1615.64     1761.98    129.82 o 
   1   9  18    15580.58    15334.93    542.47 o 
   2   9  18     4247.41     4076.45    110.68 o 
   3   9  18     5350.08     5026.64    140.72 o 
   4   9  18       61.84      136.46     51.92 o 
   5   9  18     4367.63     4458.85    207.72 o 
   6   9  18      454.15      321.42    108.69 o 
   0  10  18       37.98       16.78     50.34 o 
   1  10  18      181.76      155.89     78.03 o 
   2  10  18      167.38      190.83     35.10 o 
   3  10  18      418.53      479.99     63.61 o 
   4  10  18       47.36       74.61     54.85 o 
   5  10  18      909.78     1112.46    185.45 o 
   6  10  18       74.70       66.76     55.10 o 
   1  11  18     3047.78     3169.04    224.80 o 
   2  11  18      748.11      809.03     90.52 o 
   3  11  18     7512.30     7142.72    211.22 o 
   4  11  18        0.26       41.58     48.76 o 
   5  11  18     4343.33     4690.07    208.70 o 
   6  11  18       34.27       17.00     53.24 o 
   0  12  18     1841.49     1984.60    207.53 o 
   1  12  18       17.31       11.31     38.25 o 
   2  12  18     9190.77     9581.96    240.15 o 
   3  12  18     1593.09     1637.99    128.38 o 
   4  12  18     2487.94     2542.34    206.92 o 
   5  12  18        9.40       -9.91     60.57 o 
   6  12  18     1054.20     1018.77    215.03 o 
   1  13  18     5507.72     5630.45    227.54 o 
   2  13  18     1282.55      993.71    107.28 o 
   3  13  18    13660.94    13853.52    378.55 o 
   4  13  18      685.50      728.00    167.46 o 
   5  13  18     3247.51     3142.01    340.46 o 
   6  13  18      114.91      155.89    127.22 o 
   0  14  18     2238.23     2128.61    223.34 o 
   1  14  18       28.74      109.99     52.70 o 
   2  14  18     1618.03     1460.72    165.99 o 
   3  14  18       79.59       -4.07     54.57 o 
   5  14  18      182.98       96.44    107.51 o 
   1  15  18     3931.77     3970.50    278.40 o 
   2  15  18       57.49       79.01     63.86 o 
   3  15  18     4736.92     4864.53    203.98 o 
   4  15  18      477.58      702.10    168.60 o 
   0  16  18     4527.96     4755.36    307.39 o 
   1  16  18      318.76      335.90    101.32 o 
   2  16  18     9476.88     9132.06    346.32 o 
   3  16  18      135.88      131.20     56.56 o 
   4  16  18     1526.77     1415.27    233.60 o 
   1  17  18     7318.78     7402.98    386.89 o 
   2  17  18        0.72      -28.60     39.49 o 
   3  17  18     4929.56     5077.44    215.24 o 
   4  17  18        8.91      -80.96     80.96 o 
   0  18  18       32.31       94.48     79.17 o 
   1  18  18       32.59       57.18     52.18 o 
   2  18  18      237.00      258.70     69.46 o 
   3  18  18       64.89      144.82    106.21 o 
   4  18  18       13.61      108.00    110.28 o 
   1  19  18     2687.73     2811.90    328.98 o 
   2  19  18     1170.03     1183.76    127.38 o 
   3  19  18     5428.81     5278.27    381.51 o 
   1  20  18       95.33       31.75     54.13 o 
   2  20  18     2912.62     3061.76    189.24 o 
   3  20  18        0.12       18.08     91.71 o 
   1  21  18     5818.37     5891.79    260.91 o 
   2  21  18        3.83      -14.95     49.07 o 
   0  22  18      509.08      655.34    151.99 o 
   1  22  18      538.62      459.59    122.58 o 
   2  22  18        0.79       30.51     58.58 o 
   1  23  18     2112.13     2105.96    182.09 o 
   0  24  18     4104.06     4244.35    329.71 o 
   1  24  18       89.16      140.74     61.16 o 
   1   1  19     3790.03     3842.22     91.92 o 
   2   1  19       31.55        3.25     18.50 o 
   3   1  19     6233.73     6005.29    157.28 o 
   4   1  19       10.41       21.36     28.08 o 
   5   1  19      341.13      445.84     62.39 o 
   6   1  19        0.63       68.81     43.50 o 
   0   2  19    37425.05    37245.50    534.51 o 
   1   2  19     2507.89     2294.55     73.56 o 
   2   2  19    17997.38    17639.23    250.40 o 
   3   2  19       78.72       82.43     33.51 o 
   4   2  19     8404.33     8565.93    378.47 o 
   5   2  19      453.79      395.32     61.30 o 
   6   2  19     6199.91     6777.91    263.58 o 
   1   3  19     2666.23     2655.97     75.95 o 
   2   3  19       37.24      -10.73     17.61 o 
   3   3  19     6763.55     6785.07    150.31 o 
   4   3  19      293.32      250.83     48.87 o 
   5   3  19     1003.20      985.78     89.54 o 
   6   3  19      365.78      469.92     71.33 o 
   0   4  19       15.84       35.43     26.66 o 
   1   4  19      795.36      862.33     49.51 o 
   2   4  19      668.60      616.77     43.09 o 
   3   4  19       35.80       45.35     22.79 o 
   4   4  19       20.71       -9.24     28.63 o 
   5   4  19        2.26       10.23     32.51 o 
   6   4  19        2.35       22.64     38.73 o 
   1   5  19     9738.59     9894.62    169.16 o 
   2   5  19       22.90        5.19     22.76 o 
   3   5  19      394.38      383.78     37.05 o 
   4   5  19      542.48      544.03     66.90 o 
   5   5  19      697.92      779.93    109.33 o 
   6   5  19      141.45      142.03     52.62 o 
   0   6  19    15120.93    14813.61    314.41 o 
   1   6  19        5.93       25.82     22.04 o 
   2   6  19    29456.97    29283.07    314.75 o 
   3   6  19      192.50      201.59     30.10 o 
   4   6  19     7546.05     7419.96    211.20 o 
   5   6  19      142.80      168.39     59.96 o 
   6   6  19     3526.26     3843.78    225.25 o 
   1   7  19     3661.44     3722.37    143.68 o 
   2   7  19      400.05      395.53     34.91 o 
   3   7  19     2870.59     2818.72     99.92 o 
   4   7  19     1471.49     1336.99    101.35 o 
   5   7  19      211.03      308.59     59.57 o 
   6   7  19        9.07      -36.31     36.31 o 
   0   8  19       99.35       14.34     49.03 o 
   1   8  19     1234.26     1192.06    100.09 o 
   2   8  19        0.55       34.78     25.63 o 
   3   8  19       24.95       22.03     19.49 o 
   4   8  19      135.42      142.78     43.81 o 
   5   8  19        0.54       -8.29     33.94 o 
   6   8  19       99.66       60.71     46.13 o 
   1   9  19     2447.29     2264.07    162.55 o 
   2   9  19       47.46       36.60     26.98 o 
   3   9  19     2972.09     2783.68    135.84 o 
   4   9  19       46.01       74.91     46.51 o 
   5   9  19     1151.03     1114.80    118.73 o 
   6   9  19      305.96      281.11     79.48 o 
   0  10  19     3239.15     2769.62    217.47 o 
   1  10  19     2047.63     2306.85    161.28 o 
   2  10  19    23885.17    24145.87    469.26 o 
   3  10  19        3.33       22.12     32.87 o 
   4  10  19     8346.84     8394.70    273.32 o 
   5  10  19      604.77      542.77     88.05 o 
   6  10  19     2015.56     2021.71    164.71 o 
   1  11  19     6170.96     6185.99    394.46 o 
   2  11  19     1065.31     1303.70    122.46 o 
   3  11  19       70.59       52.50     38.09 o 
   4  11  19      974.30      924.90    130.97 o 
   5  11  19     2553.76     2716.88    210.34 o 
   6  11  19      364.34      285.72    100.91 o 
   0  12  19      804.05      518.51    117.29 o 
   1  12  19       58.65       12.33     77.87 o 
   2  12  19      314.61      442.13     78.97 o 
   3  12  19      529.08      539.07    220.00 o 
   4  12  19      317.00      299.35     84.51 o 
   5  12  19        0.91       60.67     56.58 o 
   6  12  19       11.75        4.24     91.39 o 
   1  13  19      782.82      776.54    100.82 o 
   2  13  19      198.73      288.32     67.64 o 
   3  13  19     1705.64     1784.83    144.17 o 
   4  13  19      843.12     1047.12    194.99 o 
   5  13  19     1134.47     1192.26    225.45 o 
   0  14  19    11536.11    11274.11    496.19 o 
   1  14  19        0.16      -10.43     41.21 o 
   2  14  19    11669.12    11170.80    345.40 o 
   3  14  19      121.43      172.50     57.06 o 
   4  14  19     6387.84     6709.83    434.62 o 
   5  14  19        0.28      -20.85     87.97 o 
   1  15  19     2300.00     2300.08    169.05 o 
   2  15  19      254.90      403.25     80.96 o 
   3  15  19     1030.03     1172.06    144.33 o 
   4  15  19     1000.44      960.13    197.11 o 
   0  16  19      957.74     1021.87    167.62 o 
   1  16  19       86.84       54.87     59.54 o 
   2  16  19        2.47        0.16     54.73 o 
   3  16  19       76.83       60.60     65.97 o 
   1  17  19     2056.72     1892.76    159.19 o 
   2  17  19       87.83      139.28     77.38 o 
   3  17  19     2082.07     1863.57    252.01 o 
   0  18  19    24556.02    23579.70    841.05 o 
   1  18  19       70.23      168.93     84.54 o 
   2  18  19     5801.60     5793.14    533.33 o 
   3  18  19       65.07       78.52     99.21 o 
   1  19  19     2918.74     3378.53    260.64 o 
   2  19  19        6.44      -23.26     47.59 o 
   3  19  19     1445.81     1728.53    261.62 o 
   0  20  19       93.74       -7.49     74.93 o 
   1  20  19        2.21       -3.73     50.25 o 
   2  20  19      495.75      503.79     94.58 o 
   1  21  19     1131.35      954.44    125.28 o 
   2  21  19      642.99      754.75    113.79 o 
   1  22  19      379.98      461.25     97.38 o 
   2  22  19     5533.93     6577.23    437.22 o 
   1  23  19      564.27      580.03    110.01 o 
   0   0  20    13909.89    13514.91    434.13 o 
   1   0  20      101.60       64.00     27.97 o 
   2   0  20     4991.86     4715.02    149.56 o 
   3   0  20      669.16      600.22    318.14 o 
   4   0  20     2604.68     2742.33    201.72 o 
   5   0  20        9.93        6.75     49.14 o 
   6   0  20      490.29      584.07    110.28 o 
   1   1  20     6994.37     6932.16    132.07 o 
   2   1  20      479.53      503.08     40.91 o 
   3   1  20    12502.21    12588.40    277.48 o 
   4   1  20        2.33        1.49     30.09 o 
   5   1  20      565.03      582.25     73.11 o 
   6   1  20       61.89       75.67     43.69 o 
   0   2  20        6.31      200.66     36.50 o 
   1   2  20     3355.61     3289.59    110.54 o 
   2   2  20       27.78        7.61     19.92 o 
   3   2  20       34.55       16.17     32.20 o 
   4   2  20        9.01        4.99     31.56 o 
   5   2  20      176.21      133.58     46.48 o 
   6   2  20        0.88       58.59     47.64 o 
   1   3  20     7617.53     7625.35    135.08 o 
   2   3  20      628.95      599.46     46.89 o 
   3   3  20    14721.31    14688.57    315.36 o 
   4   3  20       16.23       -1.69     29.67 o 
   5   3  20     1649.99     1760.20    141.45 o 
   6   3  20        2.03       35.88     44.46 o 
   0   4  20     8859.09     9007.39    228.93 o 
   1   4  20       50.09      -15.55     20.34 o 
   2   4  20     2332.03     2309.36     92.28 o 
   3   4  20        4.95      -16.27     22.92 o 
   4   4  20     2802.21     2919.67    149.72 o 
   5   4  20      221.72      256.33     54.30 o 
   6   4  20      867.40      934.11     96.75 o 
   1   5  20    11037.96    11212.79    181.26 o 
   2   5  20      722.78      624.60     48.84 o 
   3   5  20     6763.64     6739.80    136.45 o 
   4   5  20      481.99      379.45     59.95 o 
   5   5  20     3157.88     2858.67    201.67 o 
   6   5  20      147.71       98.26     65.74 o 
   0   6  20     7816.57     7697.07    212.03 o 
   1   6  20     1392.78     1259.91     74.31 o 
   2   6  20      554.82      600.86     48.46 o 
   3   6  20       28.68       15.21     20.79 o 
   4   6  20      589.04      604.94     72.78 o 
   5   6  20      734.10      679.25     78.37 o 
   6   6  20      408.36      355.34     68.16 o 
   1   7  20    12090.67    12334.21    226.77 o 
   2   7  20      272.48      273.35     36.90 o 
   3   7  20     1249.29     1368.11     62.99 o 
   4   7  20      427.62      277.80     56.21 o 
   5   7  20     4182.03     4463.31    177.56 o 
   6   7  20       14.03       52.06     46.38 o 
   0   8  20     4182.11     4145.47    270.41 o 
   1   8  20      336.20      262.40     52.18 o 
   2   8  20     3555.57     3585.60    191.25 o 
   3   8  20      225.10      197.17     32.32 o 
   4   8  20     3170.41     3312.56    182.97 o 
   5   8  20      281.99      249.96     59.33 o 
   6   8  20     1198.63     1095.20    105.65 o 
   1   9  20     6662.60     6651.28    213.92 o 
   2   9  20       66.23       38.85     36.19 o 
   3   9  20     2597.59     2639.75    104.39 o 
   4   9  20       60.21       83.38     48.26 o 
   5   9  20     5766.08     5990.64    353.20 o 
   6   9  20      418.03      428.13    111.40 o 
   0  10  20      210.31      167.46     78.03 o 
   1  10  20      501.98      567.53    118.43 o 
   2  10  20        0.14      -13.09     36.89 o 
   3  10  20       12.90       31.70     34.65 o 
   4  10  20      148.11      193.41     67.45 o 
   5  10  20      798.16      695.21    100.72 o 
   6  10  20       71.92       34.01     70.18 o 
   1  11  20     7132.49     7371.67    269.50 o 
   2  11  20      217.32      115.84     56.53 o 
   3  11  20      923.63      887.54     86.33 o 
   4  11  20       69.35      105.91     52.98 o 
   5  11  20     5345.35     5316.13    326.46 o 
   0  12  20     1922.66     2134.15    227.73 o 
   1  12  20      279.82      296.32     69.10 o 
   2  12  20     3203.52     3114.78    183.26 o 
   3  12  20       62.66       39.12     43.99 o 
   4  12  20     5477.57     5866.50    519.98 o 
   5  12  20      391.83      353.56     86.04 o 
   1  13  20     7365.80     7164.47    356.59 o 
   2  13  20       14.96       19.53     54.57 o 
   3  13  20     7100.86     6819.71    338.75 o 
   4  13  20        9.32        4.40     87.97 o 
   5  13  20     2449.56     2952.55    354.31 o 
   0  14  20       28.64       74.93     66.95 o 
   1  14  20      619.04      675.87    103.69 o 
   2  14  20      335.11      415.24     80.54 o 
   3  14  20      824.00      737.52     99.63 o 
   4  14  20      266.54      289.96    131.46 o 
   1  15  20     2124.32     2257.43    173.85 o 
   2  15  20      604.23      706.74    101.18 o 
   3  15  20     5862.65     6035.77    410.34 o 
   4  15  20       55.69       20.20    100.67 o 
   0  16  20     4588.09     4573.40    310.49 o 
   1  16  20       25.41      -10.61     44.42 o 
   2  16  20     1693.13     1814.43    156.21 o 
   3  16  20       34.35       42.48     53.77 o 
   4  16  20     1269.62     1493.30    247.93 o 
   1  17  20     8246.19     7593.70    291.76 o 
   2  17  20       63.88       19.16     69.31 o 
   3  17  20     5247.67     5139.32    386.72 o 
   0  18  20      133.33       59.95     83.57 o 
   1  18  20      116.51       69.03     56.01 o 
   2  18  20      240.24      288.28     75.87 o 
   1  19  20     2112.35     2048.67    174.60 o 
   2  19  20      232.98      313.09    103.44 o 
   0  20  20     5089.72     5049.23    351.21 o 
   1  20  20      806.87      762.14    115.58 o 
   2  20  20     1203.32     1612.38    201.83 o 
   1  21  20     3530.05     3473.18    276.11 o 
   0  22  20      428.34      306.58    125.43 o 
   1  22  20      545.56      605.66    143.03 o 
   1  23  20     2679.81     2841.78    294.36 o 
   1   1  21     1527.05     1456.05     61.16 o 
   2   1  21      122.70      123.84     26.26 o 
   3   1  21      778.95      646.65    117.54 o 
   4   1  21      200.19      259.93     60.65 o 
   5   1  21      665.81      833.91    117.89 o 
   6   1  21       27.31       20.99     48.44 o 
   0   2  21    15996.11    16184.21    471.31 o 
   1   2  21       40.26       46.25     20.21 o 
   2   2  21    10526.32     9993.35    202.77 o 
   3   2  21      381.78      407.02     74.11 o 
   4   2  21     9577.10     9556.62    276.67 o 
   5   2  21      363.57      323.39     60.63 o 
   6   2  21     8970.97     9576.39    269.28 o 
   1   3  21      305.03      385.72     36.09 o 
   2   3  21        8.18       -1.37     20.42 o 
   3   3  21     2573.92     2632.47    127.62 o 
   4   3  21      675.65      716.16     78.69 o 
   5   3  21      596.11      557.27     81.85 o 
   6   3  21        3.47      -31.37     40.63 o 
   0   4  21      184.71      263.16     48.39 o 
   1   4  21       48.11       21.55     19.02 o 
   2   4  21        7.00        8.95     22.52 o 
   3   4  21      148.52      175.38     32.29 o 
   4   4  21       18.05      -32.94     33.18 o 
   5   4  21        1.35      -16.93     34.54 o 
   6   4  21      571.19      536.98     80.38 o 
   1   5  21      520.17      471.79     40.16 o 
   2   5  21      708.84      693.73     52.46 o 
   3   5  21     1860.83     1781.01    105.54 o 
   4   5  21     1329.36     1290.77    156.88 o 
   5   5  21       42.12       39.02     40.30 o 
   6   5  21      918.34      861.53     96.29 o 
   0   6  21     7039.88     7293.42    208.38 o 
   1   6  21     2667.00     2562.65    112.02 o 
   2   6  21    14968.45    14753.01    234.72 o 
   3   6  21      488.68      501.32     48.64 o 
   4   6  21     6661.09     6753.09    207.97 o 
   5   6  21      254.03      182.71     66.87 o 
   6   6  21     3532.60     4020.22    199.81 o 
   1   7  21     2731.58     2677.59    105.12 o 
   2   7  21      411.23      443.83     58.75 o 
   3   7  21      838.81      872.70     65.84 o 
   4   7  21      694.09      765.78    109.83 o 
   5   7  21     1904.45     2243.11    143.89 o 
   6   7  21        1.59      -40.03     47.14 o 
   0   8  21       95.56       64.18     65.49 o 
   1   8  21        1.39        8.44     31.87 o 
   2   8  21      143.93      162.47     36.80 o 
   3   8  21       88.06       85.62     28.18 o 
   4   8  21        3.49        7.20     34.03 o 
   5   8  21      353.70      330.67     65.39 o 
   6   8  21      357.02      343.15     81.90 o 
   1   9  21      483.73      560.10    113.43 o 
   2   9  21     1102.58     1008.37     95.27 o 
   3   9  21     1028.73     1015.13     68.23 o 
   4   9  21       58.69       14.12     45.42 o 
   5   9  21     1427.20     1152.32    176.34 o 
   0  10  21     5133.31     5192.91    317.82 o 
   1  10  21      285.24      273.13    101.65 o 
   2  10  21    16690.99    17379.21    386.30 o 
   3  10  21      305.29      309.82     51.72 o 
   4  10  21    11060.47    11327.89    335.94 o 
   5  10  21       50.16       68.88     57.80 o 
   1  11  21     2740.37     2790.90    188.99 o 
   2  11  21      757.36      585.52     90.89 o 
   3  11  21       64.34       98.89     40.41 o 
   4  11  21      326.68      392.30     94.02 o 
   5  11  21     1121.11     1148.91    130.10 o 
   0  12  21        3.46       -1.14     53.27 o 
   1  12  21        0.39       37.82     46.79 o 
   2  12  21      533.49      497.56     85.43 o 
   3  12  21      249.85      144.70     56.07 o 
   4  12  21        1.75      -18.08     50.84 o 
   5  12  21        2.68      -39.96     66.89 o 
   1  13  21     2058.48     1790.29    337.36 o 
   2  13  21      212.13      251.66     70.22 o 
   3  13  21     1162.59     1312.14    140.09 o 
   4  13  21      867.03      643.78    173.16 o 
   5  13  21      709.08      340.79    151.33 o 
   0  14  21    10359.21    10037.21    481.37 o 
   1  14  21      540.60      674.37    223.66 o 
   2  14  21     6213.26     6308.94    256.78 o 
   3  14  21        8.06       15.22     47.18 o 
   4  14  21     6575.94     6678.55    449.77 o 
   5  14  21      135.96      127.22    127.71 o 
   1  15  21      886.09      748.61    105.18 o 
   2  15  21     2688.71     2723.95    192.79 o 
   3  15  21      108.33       80.62     56.85 o 
   0  16  21       16.22      -22.81     72.00 o 
   1  16  21       26.79       12.87     49.07 o 
   2  16  21      701.34      649.00    191.57 o 
   3  16  21       12.73      -12.87     95.46 o 
   1  17  21      319.12      441.87     97.90 o 
   2  17  21      172.14      215.12    101.32 o 
   3  17  21      770.07      787.94    181.63 o 
   0  18  21    17995.48    18104.16    720.34 o 
   1  18  21      198.12      339.96     83.94 o 
   2  18  21     2049.95     2234.12    182.60 o 
   1  19  21      329.25      195.89     72.73 o 
   2  19  21       13.73       68.59     59.18 o 
   0  20  21      156.52      159.48     99.86 o 
   1  20  21        1.66      -46.35     46.35 o 
   2  20  21     1101.56     1090.44    134.79 o 
   1  21  21      464.70      598.77    141.56 o 
   0  22  21     8431.51     8651.10    485.77 o 
   1  22  21       63.10       -9.49     61.67 o 
   0   0  22      642.12      703.60     93.13 o 
   1   0  22      134.58       98.42     33.68 o 
   2   0  22     1000.83     1019.35     82.41 o 
   3   0  22      643.91      474.87     94.78 o 
   4   0  22     1547.56     1587.75    160.91 o 
   5   0  22       20.44       65.43    100.92 o 
   6   0  22     1223.17      977.71    143.83 o 
   1   1  22     3028.90     3185.99     81.27 o 
   2   1  22        5.32       16.02     19.92 o 
   3   1  22    11986.96    11935.68    278.02 o 
   4   1  22       42.63       78.01     38.79 o 
   5   1  22     1407.37     1533.03    117.99 o 
   6   1  22       40.05       77.77     63.95 o 
   0   2  22       17.89      158.74     36.02 o 
   1   2  22      806.41      787.04     51.01 o 
   2   2  22      266.93      274.26     56.88 o 
   3   2  22      270.18      191.37     47.63 o 
   4   2  22       30.37       25.43     35.35 o 
   5   2  22      129.75      123.75     49.17 o 
   6   2  22       16.67       76.83     51.71 o 
   1   3  22     2896.01     2930.18     86.51 o 
   2   3  22       25.86       37.14     22.65 o 
   3   3  22     8512.39     8296.56    225.98 o 
   4   3  22      104.14       47.26     37.41 o 
   5   3  22     2202.14     2416.49    148.56 o 
   6   3  22      383.22      383.38     73.37 o 
   0   4  22       27.98       34.45     32.55 o 
   1   4  22     2446.33     2549.59     90.02 o 
   2   4  22     2979.93     2723.16     96.12 o 
   3   4  22       11.28       31.72     26.13 o 
   4   4  22      530.72      608.12     74.40 o 
   5   4  22       60.94       99.86     47.76 o 
   6   4  22     1747.17     1713.90    160.99 o 
   1   5  22     3376.45     3323.51     98.25 o 
   2   5  22      233.57      175.77     33.66 o 
   3   5  22     6214.90     6365.96    149.14 o 
   4   5  22       75.87       47.40     36.84 o 
   5   5  22     4646.88     4539.55    190.27 o 
   6   5  22        8.59       50.28     58.21 o 
   0   6  22      297.41      240.49     49.59 o 
   1   6  22       17.06       14.57     25.56 o 
   2   6  22       86.68       88.39     29.11 o 
   3   6  22        7.34        5.09     23.73 o 
   4   6  22       24.27       31.36     35.65 o 
   5   6  22     1003.30     1222.13    109.34 o 
   1   7  22     5918.26     6194.72    154.18 o 
   2   7  22      382.36      395.10     47.96 o 
   3   7  22      766.07      759.71     60.15 o 
   4   7  22      270.76      182.19     51.69 o 
   5   7  22     4224.97     4410.91    189.02 o 
   0   8  22     2386.57     2320.84    168.57 o 
   1   8  22      140.15      137.21     36.36 o 
   2   8  22     1651.37     1588.11     88.56 o 
   3   8  22        0.13       -0.71     30.99 o 
   4   8  22     1299.77     1195.61    141.00 o 
   5   8  22       82.52      158.98     56.37 o 
   1   9  22     9220.72     8927.79    267.79 o 
   2   9  22      589.53      482.79     53.48 o 
   3   9  22     2922.85     2844.15    231.72 o 
   4   9  22      154.84      123.25     55.54 o 
   5   9  22     6091.71     6024.83    299.95 o 
   0  10  22      392.57      352.03    105.88 o 
   1  10  22       44.48       54.94     49.47 o 
   2  10  22       87.11       94.67     53.98 o 
   3  10  22       27.90       48.44     34.25 o 
   4  10  22       28.28       30.03     48.77 o 
   5  10  22       11.43       53.11     77.65 o 
   1  11  22     6589.97     6904.38    272.17 o 
   2  11  22      130.92      172.86     64.73 o 
   3  11  22     1716.59     1591.93    121.14 o 
   4  11  22       12.36       61.75     64.20 o 
   5  11  22     4685.24     5114.41    311.92 o 
   0  12  22      610.57      530.07    127.22 o 
   1  12  22      134.07      166.21     61.76 o 
   2  12  22     2003.08     1996.26    160.59 o 
   3  12  22       16.35       89.30     50.57 o 
   4  12  22      903.17      757.56    109.05 o 
   5  12  22        1.63      -23.97     69.71 o 
   1  13  22     4323.46     4534.30    292.40 o 
   2  13  22      273.46      249.53     73.08 o 
   3  13  22     4213.71     4207.62    386.64 o 
   4  13  22        6.68       42.36     68.41 o 
   0  14  22      200.92      153.61     95.46 o 
   1  14  22     1230.09     1400.85    141.97 o 
   2  14  22      458.27      559.96     96.33 o 
   3  14  22     1026.38      969.60    118.39 o 
   1  15  22     3998.53     3610.85    210.53 o 
   2  15  22      487.24      488.44     91.95 o 
   3  15  22     2378.74     2360.74    306.09 o 
   0  16  22     2098.49     1959.19    242.88 o 
   1  16  22      245.94      240.76     88.86 o 
   2  16  22      350.22      391.53     99.45 o 
   3  16  22        0.25       10.75     88.94 o 
   1  17  22     4672.59     4548.14    309.35 o 
   2  17  22       54.24       -9.85     50.20 o 
   0  18  22       29.85       33.72     81.12 o 
   1  18  22      121.15       86.82     81.29 o 
   2  18  22      363.43      426.45     91.54 o 
   1  19  22      498.24      636.78    108.21 o 
   2  19  22       11.44      115.85     65.43 o 
   0  20  22      909.34      847.08    184.89 o 
   1  20  22      537.11      543.37    106.94 o 
   1  21  22     2779.92     2593.87    241.82 o 
   1   1  23      320.60      343.45     37.22 o 
   2   1  23       54.88        8.22     20.72 o 
   3   1  23      112.02      100.64     40.33 o 
   4   1  23       44.48       -9.56     43.92 o 
   5   1  23      340.41      422.69     95.24 o 
   0   2  23    11821.92    12703.81    389.54 o 
   1   2  23     1394.67     1404.39     68.31 o 
   2   2  23     7067.64     7173.26    166.91 o 
   3   2  23     1203.04     1166.37     97.12 o 
   4   2  23     8315.61     7778.14    228.80 o 
   5   2  23        9.04       17.93     40.14 o 
   1   3  23      303.17      290.80     34.88 o 
   2   3  23      229.53      308.27     40.61 o 
   3   3  23      830.21      727.44     78.78 o 
   4   3  23       50.72       48.90     43.09 o 
   5   3  23      964.14      971.01     98.10 o 
   0   4  23      197.47      182.95     51.49 o 
   1   4  23       32.63       16.68     20.87 o 
   2   4  23        5.35       18.42     23.01 o 
   3   4  23      195.12      228.57     51.77 o 
   4   4  23       91.98       14.01     43.36 o 
   5   4  23        0.97       31.93     43.59 o 
   1   5  23      668.55      763.12     52.73 o 
   2   5  23      733.43      708.25     55.36 o 
   3   5  23     1438.61     1401.90    108.49 o 
   4   5  23     1433.77     1243.02    106.37 o 
   5   5  23       14.94       45.08     46.15 o 
   0   6  23    15630.66    15423.54    484.89 o 
   1   6  23       33.37       -7.44     24.78 o 
   2   6  23    11180.01    11598.13    208.31 o 
   3   6  23       22.88        1.12     30.96 o 
   4   6  23     6036.53     6327.07    209.10 o 
   5   6  23       63.84       49.92     46.46 o 
   1   7  23      441.84      454.93     52.05 o 
   2   7  23      971.57     1210.67    116.29 o 
   3   7  23       49.24       32.33     36.44 o 
   4   7  23      267.65      388.00     68.77 o 
   5   7  23      919.32      854.27     97.99 o 
   0   8  23     1445.72     1364.99    136.20 o 
   1   8  23       23.82       22.24     29.06 o 
   2   8  23       48.29       59.71     33.50 o 
   3   8  23       11.95       31.16     31.73 o 
   4   8  23        7.63      -23.41     38.88 o 
   5   8  23        1.16       27.03     57.12 o 
   1   9  23      417.79      480.23     60.71 o 
   2   9  23      114.44      108.76     41.31 o 
   3   9  23      837.06      938.82    112.46 o 
   4   9  23      121.45      121.02     61.31 o 
   5   9  23      536.75      385.16    157.20 o 
   0  10  23     3419.42     3435.06    266.67 o 
   1  10  23     1245.13     1068.82    124.46 o 
   2  10  23    14095.06    14632.77    270.00 o 
   3  10  23      282.20      337.60     57.17 o 
   4  10  23    10787.55    11063.06    342.32 o 
   5  10  23      120.86       94.31     87.93 o 
   1  11  23       17.09       36.65     50.72 o 
   2  11  23        0.23      -38.55     38.55 o 
   3  11  23      810.92      714.30     76.66 o 
   4  11  23      180.58      274.20     74.25 o 
   5  11  23        8.60      -29.46     69.88 o 
   0  12  23        0.86      -15.64     58.64 o 
   1  12  23       92.06       78.31     54.75 o 
   2  12  23       51.13       67.67     51.70 o 
   3  12  23      152.72      177.10     65.58 o 
   4  12  23      229.06      163.39    124.78 o 
   1  13  23      995.13      872.15    115.55 o 
   2  13  23      624.96      601.19    141.15 o 
   3  13  23       64.41       65.93     56.61 o 
   4  13  23        3.62      -73.30     73.30 o 
   0  14  23    10415.69     9411.35    476.81 o 
   1  14  23      178.75      264.01     77.39 o 
   2  14  23     7456.61     7521.34    334.19 o 
   3  14  23        9.10       43.33     97.41 o 
   4  14  23     7176.41     7952.10    511.67 o 
   1  15  23      885.34      711.59    201.51 o 
   2  15  23      105.59      137.39     65.60 o 
   3  15  23      431.08      432.50    151.33 o 
   0  16  23        6.82       -4.72     71.68 o 
   1  16  23       30.98       30.24     52.69 o 
   2  16  23      294.12      289.96     81.80 o 
   1  17  23      850.91      906.24    225.05 o 
   2  17  23        5.65      -46.16     50.04 o 
   0  18  23    10248.45    10256.97    523.72 o 
   1  18  23      413.39      395.38     93.19 o 
   2  18  23     3542.71     3821.95    279.21 o 
   1  19  23      360.42      432.05     98.36 o 
   0  20  23      215.40      424.35    137.98 o 
   1  20  23      119.69      140.82     72.10 o 
   0   0  24      243.80      307.79     73.89 o 
   1   0  24       60.91        5.84     33.30 o 
   2   0  24      287.58      262.25     50.12 o 
   3   0  24      106.59       -9.89     48.38 o 
   4   0  24     1966.84     1959.83    188.44 o 
   5   0  24       54.60       65.35     69.10 o 
   1   1  24     8143.47     8271.27    153.97 o 
   2   1  24      444.16      494.19     45.69 o 
   3   1  24     4255.06     4455.88    166.93 o 
   4   1  24        3.69        6.62     34.49 o 
   5   1  24     3566.82     3743.32    192.13 o 
   0   2  24     4007.63     4076.74    177.86 o 
   1   2  24       35.55       11.54     23.95 o 
   2   2  24      409.72      383.53     56.34 o 
   3   2  24      224.17      225.47     53.17 o 
   4   2  24       45.73       53.48     38.65 o 
   5   2  24       11.19       16.73     45.62 o 
   1   3  24     4057.90     4204.23    106.40 o 
   2   3  24       63.24       63.63     27.70 o 
   3   3  24     4237.67     4360.97    165.55 o 
   4   3  24       18.29       13.71     36.01 o 
   5   3  24     2958.30     2917.23    169.57 o 
   0   4  24     2286.27     2186.70    134.95 o 
   1   4  24       34.01       -5.34     22.47 o 
   2   4  24      983.62      933.91     64.18 o 
   3   4  24       24.33       56.80     39.95 o 
   4   4  24      372.42      376.71     94.38 o 
   5   4  24       22.46       -7.30     46.92 o 
   1   5  24     7764.44     8106.42    184.78 o 
   2   5  24        1.88        8.97     24.55 o 
   3   5  24     5853.32     5380.73    186.00 o 
   4   5  24      141.68      152.64     49.99 o 
   5   5  24     4258.10     4232.96    224.57 o 
   0   6  24     3676.25     3642.12    154.51 o 
   1   6  24     1170.36     1078.39     77.27 o 
   2   6  24      221.25      207.71     40.07 o 
   3   6  24       85.34       81.86     43.10 o 
   4   6  24       12.01       81.39     45.96 o 
   5   6  24      492.17      390.92     90.00 o 
   1   7  24     8891.19     8605.91    193.48 o 
   2   7  24      517.17      435.01     51.60 o 
   3   7  24     1341.34     1286.54    105.71 o 
   4   7  24      770.77      799.03    140.82 o 
   5   7  24     5083.63     4951.46    239.43 o 
   0   8  24     1149.24      892.02    145.71 o 
   1   8  24      730.16      836.75     70.20 o 
   2   8  24      651.95      553.18     57.51 o 
   3   8  24        5.23      -23.93     30.48 o 
   4   8  24      109.41       35.67     53.96 o 
   5   8  24       52.63       58.61     80.24 o 
   1   9  24     9847.52     9874.26    214.41 o 
   2   9  24        0.09       14.03     30.56 o 
   3   9  24     1408.46     1565.86    117.52 o 
   4   9  24      710.59      768.03    116.91 o 
   5   9  24     4809.29     4612.25    317.92 o 
   0  10  24      233.62       81.73     54.75 o 
   1  10  24      348.37      418.25     60.14 o 
   2  10  24       13.58       24.84     29.07 o 
   3  10  24        2.15       28.74     35.20 o 
   4  10  24     1025.36      775.51    106.25 o 
   1  11  24     3444.69     3725.05    204.72 o 
   2  11  24       63.89      132.38     41.62 o 
   3  11  24     1837.71     1814.22    121.94 o 
   4  11  24      713.70      605.62    121.29 o 
   0  12  24     1002.23      774.26    156.71 o 
   1  12  24      226.18      259.40     79.74 o 
   2  12  24      263.42      366.30     80.92 o 
   3  12  24        3.65       54.58     50.38 o 
   4  12  24      194.26       61.09     95.30 o 
   1  13  24     5835.50     6136.47    269.66 o 
   2  13  24       56.82       92.51     59.26 o 
   3  13  24     4509.02     4672.29    202.47 o 
   4  13  24       44.13      -56.85     92.20 o 
   0  14  24      407.81      372.06    122.66 o 
   1  14  24      483.65      593.56    103.80 o 
   2  14  24      325.29      335.05    115.17 o 
   1  15  24     3945.31     3661.15    223.37 o 
   2  15  24     1202.77     1272.79    202.89 o 
   0  16  24     1120.67     1103.64    190.92 o 
   1  16  24      775.71      725.38    153.70 o 
   2  16  24      253.02      117.09     70.02 o 
   1  17  24     4782.14     4570.55    475.67 o 
   2  17  24       52.98      132.93     96.27 o 
   0  18  24      113.98      220.89    125.92 o 
   1  18  24      675.90      821.14    125.77 o 
   2  18  24       42.72      100.35     84.87 o 
   1  19  24     1496.00     1600.41    168.97 o 
   1   1  25     1447.30     1506.14     74.56 o 
   2   1  25       10.73       27.15     25.25 o 
   3   1  25      158.93      162.63     47.91 o 
   4   1  25        1.17       65.06     42.59 o 
   5   1  25      169.86      125.66     82.91 o 
   0   2  25    32835.80    33147.43    672.27 o 
   1   2  25     1161.79     1177.78     70.52 o 
   2   2  25     6430.09     6770.04    168.73 o 
   3   2  25       17.96       38.30     36.20 o 
   4   2  25     5976.46     6330.54    335.08 o 
   5   2  25       13.21       38.53     58.47 o 
   1   3  25      598.68      684.41     53.39 o 
   2   3  25        6.43      -16.21     27.17 o 
   3   3  25       76.11      123.69     44.18 o 
   4   3  25       38.60       88.72     49.89 o 
   5   3  25      522.03      597.76    101.77 o 
   0   4  25      330.77      276.69     60.45 o 
   1   4  25       10.77       29.07     25.10 o 
   2   4  25       47.97       67.66     29.93 o 
   3   4  25       13.92       11.22     33.76 o 
   4   4  25       26.13      -33.76     36.19 o 
   5   4  25      129.40       19.30     62.27 o 
   1   5  25      211.29      256.90     60.27 o 
   2   5  25        4.84      -17.95     24.56 o 
   3   5  25      598.66      653.20     92.55 o 
   4   5  25       71.31       66.28     51.87 o 
   5   5  25        3.26      -14.35     54.76 o 
   0   6  25    16196.39    16731.09    376.84 o 
   1   6  25      395.45      365.14     50.65 o 
   2   6  25     8552.18     8629.05    180.49 o 
   3   6  25        3.27       -3.29     36.31 o 
   4   6  25     8784.72     9118.99    282.93 o 
   5   6  25       85.47       98.06    103.60 o 
   1   7  25      591.94      484.99     64.87 o 
   2   7  25      137.32      194.46     40.17 o 
   3   7  25      243.86      219.50     72.86 o 
   4   7  25      220.38      293.65     67.79 o 
   0   8  25      225.51      223.54    112.97 o 
   1   8  25       57.40       44.30     32.00 o 
   2   8  25       11.35       51.66     33.01 o 
   3   8  25       12.40      -30.87     41.41 o 
   4   8  25       35.02       61.83     66.80 o 
   1   9  25      116.38      102.04     55.25 o 
   2   9  25       34.88       12.08     35.53 o 
   3   9  25      427.20      411.61     64.94 o 
   4   9  25       73.62       62.40     67.39 o 
   0  10  25     8405.63     8285.32    315.38 o 
   1  10  25     1346.83     1490.64    106.57 o 
   2  10  25     6868.65     7267.04    238.20 o 
   3  10  25       33.91       22.63     43.50 o 
   4  10  25     7160.19     7225.14    341.39 o 
   1  11  25        0.37      -27.93     31.52 o 
   2  11  25      107.87      132.18     44.29 o 
   3  11  25     1303.89     1230.92    102.72 o 
   4  11  25        1.20       81.48     69.04 o 
   0  12  25      152.51      173.81    103.77 o 
   1  12  25       23.15       45.79     55.11 o 
   2  12  25       89.50      101.99     44.42 o 
   3  12  25       68.01       46.97     56.50 o 
   4  12  25      187.89      209.16    128.04 o 
   1  13  25      464.86      588.82    126.49 o 
   2  13  25        1.62       27.46     57.37 o 
   3  13  25        2.53      -80.15     81.12 o 
   0  14  25     7458.88     7360.12    436.08 o 
   1  14  25      115.24       56.50     66.71 o 
   2  14  25     8979.16     9047.53    341.97 o 
   3  14  25        3.19      145.80    109.96 o 
   1  15  25        0.94      -13.81     48.10 o 
   2  15  25      103.30      123.67     70.88 o 
   0  16  25      479.26      562.33    144.33 o 
   1  16  25       27.54      -17.74     59.02 o 
   2  16  25       80.62      -48.06     71.02 o 
   1  17  25      619.52      523.42    107.67 o 
   2  17  25        5.62        5.21     81.94 o 
   0  18  25     8304.92     9135.08    508.73 o 
   1  18  25      531.09      905.88    179.52 o 
   0   0  26     3923.61     3649.78    197.61 o 
   1   0  26      459.63      412.19     70.40 o 
   2   0  26       14.60       -4.24     34.98 o 
   3   0  26        0.80       21.04     50.54 o 
   4   0  26      187.89      163.18     77.51 o 
   1   1  26     6623.35     6770.84    144.14 o 
   2   1  26     1010.49     1056.39     67.11 o 
   3   1  26     2758.76     3062.84    165.58 o 
   4   1  26      556.53      509.31     78.06 o 
   0   2  26     3235.14     3689.45    325.65 o 
   1   2  26      309.80      240.34     39.57 o 
   2   2  26      383.19      423.12     79.78 o 
   3   2  26      142.93      105.51     62.05 o 
   4   2  26        5.99       28.16     42.44 o 
   1   3  26     7042.18     7162.57    148.27 o 
   2   3  26        4.40      -24.36     26.84 o 
   3   3  26     3761.85     3878.47    291.63 o 
   4   3  26      673.48      789.67     92.81 o 
   0   4  26        2.95      -40.30     40.30 o 
   1   4  26       16.24        8.71     26.02 o 
   2   4  26      602.76      463.93     50.38 o 
   3   4  26        6.21      -10.07     36.40 o 
   4   4  26      352.93      291.73     72.61 o 
   1   5  26     5124.74     5358.67    170.27 o 
   2   5  26       24.26       21.67     26.78 o 
   3   5  26     2877.23     2772.39    160.74 o 
   4   5  26        0.62       -9.77     45.19 o 
   0   6  26       24.86      140.53     50.02 o 
   1   6  26      231.22      186.30     47.40 o 
   2   6  26      133.67      222.68     43.60 o 
   3   6  26      116.08      124.63     52.36 o 
   4   6  26       68.39      113.36     63.15 o 
   1   7  26     5118.50     5014.39    149.08 o 
   2   7  26     1159.78     1268.43    102.65 o 
   3   7  26     1708.67     1742.59    150.38 o 
   4   7  26      296.20      371.08     85.11 o 
   0   8  26     1352.28     1395.93    143.17 o 
   1   8  26      284.95      294.69     49.25 o 
   2   8  26        4.42        0.76     34.81 o 
   3   8  26       89.14       64.10     57.04 o 
   4   8  26       43.40        5.21     65.89 o 
   1   9  26     4808.71     5165.83    171.91 o 
   2   9  26      531.63      630.97     81.49 o 
   3   9  26     3736.52     3803.68    222.06 o 
   4   9  26        0.90      101.97     70.90 o 
   0  10  26       50.28       26.85     51.28 o 
   1  10  26        0.07       38.20     39.18 o 
   2  10  26       14.08        7.18     38.94 o 
   3  10  26      107.23       75.77     55.02 o 
   4  10  26      213.28      251.95     91.28 o 
   1  11  26     3994.62     4415.48    326.03 o 
   2  11  26      124.45      175.65     72.90 o 
   3  11  26     1427.96     1414.25    128.58 o 
   0  12  26      212.96      245.36     78.71 o 
   1  12  26        2.44      -22.78     37.06 o 
   2  12  26      396.42      362.48     78.30 o 
   3  12  26       42.28       99.69    101.49 o 
   1  13  26     4661.82     4572.94    168.92 o 
   2  13  26       20.28      132.92     57.76 o 
   3  13  26     3457.99     3624.84    397.47 o 
   0  14  26      374.04      573.41    156.06 o 
   1  14  26       48.13       87.86     85.28 o 
   2  14  26      791.12      604.89    106.63 o 
   1  15  26     1402.59     1773.41    177.57 o 
   2  15  26       87.23      139.12     95.30 o 
   0  16  26      327.45       70.37     97.25 o 
   1  16  26        5.05        3.34     62.75 o 
   1   1  27        2.35       75.28     26.85 o 
   2   1  27        6.27       13.81     41.22 o 
   3   1  27        0.33       32.96     40.02 o 
   4   1  27      155.21      226.96    101.49 o 
   0   2  27    11443.93    11516.15    302.31 o 
   1   2  27       28.15       34.07     27.96 o 
   2   2  27     7052.68     7542.38    226.95 o 
   3   2  27       18.07        8.97     37.67 o 
   4   2  27     4347.86     5137.49    444.88 o 
   1   3  27      340.99      380.69     43.93 o 
   2   3  27       22.87       29.38     40.26 o 
   3   3  27       23.29       16.92     40.70 o 
   4   3  27        0.52       55.74     67.03 o 
   0   4  27      304.62      353.46     66.32 o 
   1   4  27       45.60       51.28     29.91 o 
   2   4  27       38.85       55.45     42.14 o 
   3   4  27        1.74        8.58     40.37 o 
   4   4  27       24.64       93.60     73.42 o 
   1   5  27       76.94       71.21     33.92 o 
   2   5  27       45.41       29.24     33.83 o 
   3   5  27      643.79      558.35     81.11 o 
   4   5  27      284.02      312.25     97.94 o 
   0   6  27     5248.65     4966.27    403.18 o 
   1   6  27        2.13       17.07     30.54 o 
   2   6  27     4263.96     4779.94    176.14 o 
   3   6  27      771.77      779.78     92.80 o 
   4   6  27     5768.46     5994.99    311.71 o 
   1   7  27      345.31      252.39     48.22 o 
   2   7  27       33.38      -33.89     36.44 o 
   3   7  27       85.03       24.96     83.40 o 
   4   7  27       25.39       73.19     72.00 o 
   0   8  27        0.97       58.11     58.72 o 
   1   8  27       66.09       87.65     36.64 o 
   2   8  27       51.49      119.22     46.70 o 
   3   8  27      146.75      161.91     78.13 o 
   1   9  27        3.40       61.23     39.48 o 
   2   9  27       36.23       55.71     42.80 o 
   3   9  27      221.60      238.59    113.95 o 
   0  10  27     7968.43     7881.28    498.47 o 
   1  10  27      713.58      688.34     77.11 o 
   2  10  27     5894.77     5995.58    201.86 o 
   3  10  27      213.74      253.51     69.05 o 
   1  11  27        6.05      -32.33     36.56 o 
   2  11  27      114.52      164.40     65.69 o 
   3  11  27      569.77      613.97    170.39 o 
   0  12  27      115.60      134.29     92.69 o 
   1  12  27       42.08       12.79     41.75 o 
   2  12  27        0.22        7.38     56.13 o 
   1  13  27      291.42      383.74     81.12 o 
   2  13  27       97.81       41.81     63.44 o 
   0  14  27     5235.82     5325.09    490.57 o 
   1  14  27      244.22      267.88     62.03 o 
   2  14  27     4849.62     5232.71    264.59 o 
   1  15  27      198.17      369.94    138.63 o 
   0   0  28        5.11      107.86     57.95 o 
   1   0  28      861.79     1088.30    105.26 o 
   2   0  28       99.06       82.46     69.81 o 
   3   0  28        5.49       -7.33     76.56 o 
   4   0  28        3.99      127.39    111.42 o 
   1   1  28     1707.31     1777.87     93.37 o 
   2   1  28      218.66      237.96     60.46 o 
   3   1  28     1933.50     2207.69    207.90 o 
   4   1  28      543.35      399.63    135.21 o 
   0   2  28      131.80      198.85     55.05 o 
   1   2  28      124.29      131.58     33.91 o 
   2   2  28      207.69      286.33     62.30 o 
   3   2  28       10.81       29.05     58.48 o 
   1   3  28     2618.19     2767.62    102.83 o 
   2   3  28      893.80      968.82     98.42 o 
   3   3  28     2540.36     2733.72    230.31 o 
   0   4  28      681.38      620.48     85.27 o 
   1   4  28       11.12       46.85     40.39 o 
   2   4  28      272.07      357.95     69.62 o 
   3   4  28       31.62       86.82     67.09 o 
   1   5  28     2809.82     2971.49    130.29 o 
   2   5  28       99.40      188.60     48.42 o 
   3   5  28     2394.52     2353.70    238.32 o 
   0   6  28      365.41      356.15     67.76 o 
   1   6  28      268.11      240.71     48.76 o 
   2   6  28       44.78       84.80     46.46 o 
   3   6  28        0.09      -27.90     53.66 o 
   1   7  28     2354.09     2322.03    121.59 o 
   2   7  28      267.85      279.60     73.07 o 
   3   7  28     2365.87     2333.62    279.37 o 
   0   8  28      144.67      169.97    126.65 o 
   1   8  28        2.51      -27.21     30.81 o 
   2   8  28        0.91       -4.88     43.83 o 
   3   8  28       20.09       41.94     61.92 o 
   1   9  28     3139.75     3471.77    174.16 o 
   2   9  28      267.51       92.87     91.69 o 
   3   9  28     3144.18     3428.97    633.60 o 
   0  10  28       65.22       86.04     63.08 o 
   1  10  28       20.37       47.85     42.75 o 
   2  10  28       79.87       56.33     61.85 o 
   1  11  28     2196.38     2479.41    144.77 o 
   2  11  28        2.91      111.80     69.43 o 
   0  12  28      165.46      189.92     81.10 o 
   1  12  28       32.86       63.65     49.20 o 
   2  12  28      119.13      156.77     78.88 o 
   1  13  28     2204.79     2574.29    173.53 o 
   0  14  28       51.13       89.05     73.99 o 
   1   1  29       72.33      122.35     45.03 o 
   2   1  29      203.32      233.84     59.38 o 
   3   1  29       10.55      -17.69     56.93 o 
   0   2  29      984.21     1038.98    107.58 o 
   1   2  29      305.76      216.40     40.34 o 
   2   2  29     7025.59     7259.96    318.48 o 
   3   2  29       12.30      -43.35     43.35 o 
   1   3  29      196.92      259.43     41.60 o 
   2   3  29      162.52      211.24     77.04 o 
   3   3  29       10.47      -27.10     59.30 o 
   0   4  29       38.33       56.03     45.53 o 
   1   4  29        4.01        3.37     35.04 o 
   2   4  29      150.17      213.43    139.28 o 
   3   4  29        4.14       70.96     63.09 o 
   1   5  29      103.99       84.19     39.66 o 
   2   5  29       59.17       36.50     61.56 o 
   3   5  29       19.68       -7.23     53.27 o 
   0   6  29     5437.52     5528.09    249.43 o 
   1   6  29      208.40      160.93     46.37 o 
   2   6  29     5406.16     5367.39    220.16 o 
   1   7  29       80.21       53.05     38.94 o 
   2   7  29        0.76       13.77     45.68 o 
   0   8  29       13.91      -29.96     56.51 o 
   1   8  29       51.49       28.65     37.68 o 
   2   8  29       10.68      -25.80     45.77 o 
   1   9  29       30.09       12.81     59.80 o 
   2   9  29       70.90      119.15     59.48 o 
   0  10  29     7044.52     7651.35    323.40 o 
   1  10  29      412.26      472.11    115.58 o 
   1  11  29      112.67      165.55     78.04 o 
   0  12  29      165.51       72.65    100.35 o 
   0   0  30        6.99       45.13     59.24 o 
   1   0  30       18.44      126.25    103.12 o 
   2   0  30       20.80       82.10     96.44 o 
   1   1  30     4200.04     4191.95    369.78 o 
   2   1  30       32.90       78.14     73.29 o 
   0   2  30      243.15      135.70     55.99 o 
   1   2  30     1226.84     1026.96    137.02 o 
   2   2  30        0.03       17.44     65.57 o 
   1   3  30     1296.74     1237.42    144.84 o 
   2   3  30      183.00      239.25    136.35 o 
   0   4  30        5.58       45.62     46.46 o 
   1   4  30      238.22      207.78     66.14 o 
   2   4  30      245.58      354.54    101.81 o 
   1   5  30     2775.86     2821.77    313.74 o 
   2   5  30       65.61       51.73     70.19 o 
   0   6  30      458.92      609.54    119.24 o 
   1   6  30      164.92      189.76     64.60 o 
   2   6  30       42.46       39.71     68.20 o 
   1   7  30     1443.58     1397.16    167.45 o 
   0   8  30        9.05      -16.23     56.74 o 
   1   8  30       33.96       52.74    112.24 o 
   1   1  31       34.94      -18.88     63.69 o 
   0   2  31     2753.26     3337.65    225.79 o 
   1   2  31       69.26       87.68     68.65 o 
   1   3  31      354.99      455.76     83.75 o 
   0   4  31        1.98       80.49     67.03 o 
   1   4  31       59.20      103.03     58.83 o 
                                                 
